# Supplementary material for: Pilot study on CHCF1 genotype in a pig challenge model for enterotoxigenic Escherichia coli F4ab/ac associated post-weaning diarrhea
Source: BMC Vet Res. 2022 Nov 1;18:382. doi: 10.1186/s12917-022-03474-3 (PMC9624054; doi:10.1186/s12917-022-03474-3)
Supplement: Supplementary file 1 — Additional file 1: Additional file 1. Feed formulation. [file 12917_2022_3474_MOESM1_ESM.xlsx]

## Sheet: Ark1
Item	Diet
Ingredients	% of diet
Oats	8
Wheat	58.88
Fish meal	2.13
Milk powder	10
Potato protein	1.86
Soy protein concentrate	10.98
Vegetable palm oil	3.08
Pigortek 653 aroma	0.02
Monocalcium phosphate	1.16
Calcium carbonate	0.6
Econase XT 25 xylanase	0.015
Quantum blue 5000 phytase	0.05
L-Lysine Sulphate 70%	0.89
L-Threonine	0.22
Tryptophan 15%	0.49
DL-Methionine	0.14
L-valine 35%	0.26
Sodium chloride	0.57
Premix startf	0.45
Premix E-50000	0.046
AlfaVita coat 50000	0.1
Calculated nutritive value	Pr. kg
Dry matter, %	88.27
FUsv	1.2
Crude protein, %	18.29
Crude fat, %	7.12
Crude fiber, %	2.5
Ashes, %	5.52
