# Supplementary material for: Pilot study on CHCF1 genotype in a pig challenge model for enterotoxigenic Escherichia coli F4ab/ac associated post-weaning diarrhea
Source: BMC Vet Res. 2022 Nov 1;18:382. doi: 10.1186/s12917-022-03474-3 (PMC9624054; doi:10.1186/s12917-022-03474-3)
Supplement: Supplementary file 7 — Additional file 7: Additional file 7. Datasets analyzed during the current study. [file 12917_2022_3474_MOESM7_ESM.xlsx]

## Sheet: Data_model_sept_jan_2020_18-02-
Sow_no	Parity	Study	lab_ID	piglet_ID	Sex	Group	Birthweight_kg	Weaning_weight_kg	Age_days	PI_days	PI_Hours	Date	Fecal_score_1_4	Diarrhea_0_1	Dry_matter_perc	Container_with_wet_feces_g	Container_with_dry_feces_g	Container_weight_g	Temp_C	Weight_kg	Weight_gain_g	SQ_ETEC_shedding_perc	Body_score_1_5	Eye_placement_0_1	Perianal_staining_0_1	Hair_coat_0_1	Mental_status_0_1	Flanks_0_1	cyanosis_0_1	Skinfold_0_1	F4	F18	STa	STb	LT	PFGE_performed	PFGE_profile	ET10	ET54	Challenge_strain_rec	F4_ab_ac_MUC4_blood	F4_ab_ac_CHCF1_blood	F18_FUT1_blood	pilot_hem_shed_0_3
sow_3459	4	Fimbriae_subtype	1	t1	female	control	1.02	5.8	24	0	0	2020-09-15	1	0	23.5763	18.0797	14.8129	13.8051	39.2	5.93		0	3	0	0	0	0	0	0	0								0	0	0	Resistant	Resistant	Susceptible_homozygous
sow_3459	4	Fimbriae_subtype	1	t1	female	control	1.02	5.8	25	1	24	2020-09-16	1	0	27.1076	28.3017	17.7327	13.8022	39.7	6.2		0	3	0	0	0	0	0	0	0								0	0	0	Resistant	Resistant	Susceptible_homozygous
sow_3459	4	Fimbriae_subtype	1	t1	female	control	1.02	5.8	26	2	48	2020-09-17	1	0	22.9606	17.1225	14.5658	13.8038	39.4	6.3		0	3	0	0	0	0	0	0	0								0	0	0	Resistant	Resistant	Susceptible_homozygous
sow_3459	4	Fimbriae_subtype	1	t1	female	control	1.02	5.8	27	3	72	2020-09-18	1	0	22.5322	20.8526	15.3941	13.8064	39.4	6.5		0	3	0	0	0	0	0	0	0								0	0	0	Resistant	Resistant	Susceptible_homozygous
sow_3459	4	Fimbriae_subtype	1	t1	female	control	1.02	5.8	28	4	96	2020-09-19	2	0	17.3024	20.2535	14.9212	13.8056	38.8	6.6		0	3	0	0	0	0	0	0	0								0	0	0	Resistant	Resistant	Susceptible_homozygous
sow_3459	4	Fimbriae_subtype	1	t1	female	control	1.02	5.8	29	5	120	2020-09-20	2	0	22.7158	30.7223	17.6467	13.8034	39	6.7		20	3	0	0	0	0	0	0	0	0	0	0	0	0			0	0	0	Resistant	Resistant	Susceptible_homozygous
sow_3459	4	Fimbriae_subtype	1	t1	female	control	1.02	5.8	30	6	144	2020-09-21	2	0	18.3303	21.8682	15.2834	13.8055	39.2	6.9	970	10	3	0	0	0	0	0	0	0								0	0	0	Resistant	Resistant	Susceptible_homozygous
sow_3479	4	Fimbriae_subtype	2	e2	female	control	1.4	6.7	24	0	0	2020-09-15	1	0	24.1683	18.8241	15.0165	13.803	38.9	6.75		0	3	0	0	0	0	0	0	0								0	0	0	Resistant	Resistant	Susceptible_heterozygous
sow_3479	4	Fimbriae_subtype	2	e2	female	control	1.4	6.7	25	1	24	2020-09-16	1	0	27.753	15.252	14.2053	13.8032	38.3	7.2		0	3	0	0	0	0	0	0	0								0	0	0	Resistant	Resistant	Susceptible_heterozygous
sow_3479	4	Fimbriae_subtype	2	e2	female	control	1.4	6.7	26	2	48	2020-09-17	1	0	29.0434	15.5691	14.316	13.8031	39.3	7.15		0	3	0	0	0	0	0	0	0								0	0	0	Resistant	Resistant	Susceptible_heterozygous
sow_3479	4	Fimbriae_subtype	2	e2	female	control	1.4	6.7	27	3	72	2020-09-18	1	0	25.0931	25.8627	16.8302	13.8044	38.9	7.15		0	3	0	0	0	0	0	0	0								0	0	0	Resistant	Resistant	Susceptible_heterozygous
sow_3479	4	Fimbriae_subtype	2	e2	female	control	1.4	6.7	28	4	96	2020-09-19	1	0	21.1065	21.3073	15.3901	13.8071	38.8	7.1		20	3	0	0	0	0	0	0	0	0	0	0	0	0			0	0	0	Resistant	Resistant	Susceptible_heterozygous
sow_3479	4	Fimbriae_subtype	2	e2	female	control	1.4	6.7	29	5	120	2020-09-20	1	0	25.9701	24.9693	16.7097	13.8122	39.4	7.3		10	3	0	0	0	0	0	0	0	0	0	0	1	0			0	0	0	Resistant	Resistant	Susceptible_heterozygous
sow_3479	4	Fimbriae_subtype	2	e2	female	control	1.4	6.7	30	6	144	2020-09-21	1	0	24.6623	30.4898	17.919	13.8039	38.9	7.35	600	0	3	0	0	0	0	0	0	0								0	0	0	Resistant	Resistant	Susceptible_heterozygous
sow_4425	2	Fimbriae_subtype	3	h4	female	control	1.66	5.56	24	0	0	2020-09-15	1	0	23.3663	22.1755	15.7631	13.8079	38.8	5.2		0	3	0	0	0	0	0	0	0								0	0	0	Resistant	Resistant	Susceptible_homozygous
sow_4425	2	Fimbriae_subtype	3	h4	female	control	1.66	5.56	25	1	24	2020-09-16	1	0	25.5344	16.8849	14.5911	13.8046	39.3	5.65		0	3	0	0	0	0	0	0	0								0	0	0	Resistant	Resistant	Susceptible_homozygous
sow_4425	2	Fimbriae_subtype	3	h4	female	control	1.66	5.56	26	2	48	2020-09-17	1	0	24.3137	23.443	16.147	13.8032	39.1	5.65		0	3	0	0	0	0	0	0	0								0	0	0	Resistant	Resistant	Susceptible_homozygous
sow_4425	2	Fimbriae_subtype	3	h4	female	control	1.66	5.56	27	3	72	2020-09-18	1	0	24.8403	18.5621	14.989	13.8081	39.2	5.95		20	3	0	0	0	0	0	0	0	0	0	0	0	0	yes	Other	0	0	0	Resistant	Resistant	Susceptible_homozygous
sow_4425	2	Fimbriae_subtype	3	h4	female	control	1.66	5.56	28	4	96	2020-09-19	1	0	28.4397	17.2852	14.7985	13.8102	38.9	6		10	3	0	0	0	0	0	0	0	0	0	0	0	0			0	0	0	Resistant	Resistant	Susceptible_homozygous
sow_4425	2	Fimbriae_subtype	3	h4	female	control	1.66	5.56	29	5	120	2020-09-20	1	0	31.9366	15.1584	14.2403	13.8095	39	6.1		0	3	0	0	0	0	0	0	0	0	0	0	0	0			0	0	0	Resistant	Resistant	Susceptible_homozygous
sow_4425	2	Fimbriae_subtype	3	h4	female	control	1.66	5.56	30	6	144	2020-09-21	1	0	25.3758	14.4172	13.9615	13.8065	38.5	6.25	1050	5	3	0	0	0	0	0	0	0	0	0	0	0	0			0	0	0	Resistant	Resistant	Susceptible_homozygous
sow_3500	4	Fimbriae_subtype	4	f5	female	control	1.28	6.26	24	0	0	2020-09-15	1	0	36.7151	14.748	14.1544	13.81	38.8	6.25		0	4	0	0	0	0	0	0	0								0	0	0	Resistant	Resistant	Susceptible_heterozygous
sow_3500	4	Fimbriae_subtype	4	f5	female	control	1.28	6.26	25	1	24	2020-09-16	1	0	30.5294	17.3813	14.8928	13.7992	39.4	6.55		0	4	0	0	0	0	0	0	0								0	0	0	Resistant	Resistant	Susceptible_heterozygous
sow_3500	4	Fimbriae_subtype	4	f5	female	control	1.28	6.26	26	2	48	2020-09-17	1	0	29.3431	23.0519	16.5196	13.8068	39.2	6.55		20	4	0	0	0	0	0	0	0	0	0	0	1	0	yes	blank	0	0	0	Resistant	Resistant	Susceptible_heterozygous
sow_3500	4	Fimbriae_subtype	4	f5	female	control	1.28	6.26	27	3	72	2020-09-18	1	0	31.5103	18.1421	15.1717	13.8051	39	6.65		0	4	0	0	0	0	0	0	0								0	0	0	Resistant	Resistant	Susceptible_heterozygous
sow_3500	4	Fimbriae_subtype	4	f5	female	control	1.28	6.26	28	4	96	2020-09-19	1	0	26.5605	14.5274	13.9976	13.806	38.6	6.7		30	4	0	0	0	0	0	0	0	0	0	0	0	0			0	0	0	Resistant	Resistant	Susceptible_heterozygous
sow_3500	4	Fimbriae_subtype	4	f5	female	control	1.28	6.26	29	5	120	2020-09-20	1	0	28.9007	22.7491	16.3906	13.806	39	6.8		30	4	0	0	0	0	0	0	0	0	0	0	0	0			0	0	0	Resistant	Resistant	Susceptible_heterozygous
sow_3500	4	Fimbriae_subtype	4	f5	female	control	1.28	6.26	30	6	144	2020-09-21	1	0	27.4421	18.0761	14.9766	13.8043	38.5	7	750	0	4	0	0	0	0	0	0	0								0	0	0	Resistant	Resistant	Susceptible_heterozygous
sow_3464	4	Fimbriae_subtype	5	m2	female	control	1.46	7.4	24	0	0	2020-09-15	1	0	39.8924	16.5027	14.8787	13.8009		7.4		0	3	0	0	0	0	0	0	0								0	0	0	Resistant	Resistant	Susceptible_homozygous
sow_3464	4	Fimbriae_subtype	5	m2	female	control	1.46	7.4	25	1	24	2020-09-16	1	0	44.4119	16.7788	15.1263	13.806	39.4	7.75		0	3	0	0	0	0	0	0	0								0	0	0	Resistant	Resistant	Susceptible_homozygous
sow_3464	4	Fimbriae_subtype	5	m2	female	control	1.46	7.4	26	2	48	2020-09-17	1	0	23.8976	21.728	15.7001	13.8072	39.4	7.65		0	3	0	0	0	0	0	0	0								0	0	0	Resistant	Resistant	Susceptible_homozygous
sow_3464	4	Fimbriae_subtype	5	m2	female	control	1.46	7.4	27	3	72	2020-09-18	1	0	24.9918	24.653	16.5193	13.8093	39.4	7.95		0	4	0	0	0	0	0	0	0								0	0	0	Resistant	Resistant	Susceptible_homozygous
sow_3464	4	Fimbriae_subtype	5	m2	female	control	1.46	7.4	28	4	96	2020-09-19	1	0	28.4689	20.0888	15.5975	13.81	39.5	7.85		30	4	0	0	0	0	0	0	0	0	0	0	0	0			0	0	0	Resistant	Resistant	Susceptible_homozygous
sow_3464	4	Fimbriae_subtype	5	m2	female	control	1.46	7.4	29	5	120	2020-09-20	1	0	25.3193	26.4099	16.9953	13.8034	39.3			0	4	0	0	0	0	0	0	0								0	0	0	Resistant	Resistant	Susceptible_homozygous
sow_3464	4	Fimbriae_subtype	5	m2	female	control	1.46	7.4	30	6	144	2020-09-21	1	0	27.0617	22.9016	16.2659	13.8039	39.3	8.35	950	0	4	0	0	0	0	0	0	0	0	0	0	0	0			0	0	0	Resistant	Resistant	Susceptible_homozygous
sow_2837	6	Fimbriae_subtype	6	n4	female	control	1.46	7.54	24	0	0	2020-09-15	1	0	36.6874	16.118	14.6532	13.8044	39.2	7.7		0	3	0	0	0	0	0	0	0								0	0	0	Resistant	Resistant	Susceptible_homozygous
sow_2837	6	Fimbriae_subtype	6	n4	female	control	1.46	7.54	25	1	24	2020-09-16	1	0	30.0765	19.3429	15.4742	13.8101	39.6	7.75		0	3	0	0	0	0	0	0	0								0	0	0	Resistant	Resistant	Susceptible_homozygous
sow_2837	6	Fimbriae_subtype	6	n4	female	control	1.46	7.54	26	2	48	2020-09-17	1	0	27.263	20.5279	15.6378	13.8049	39.2	7.65		0	3	0	0	0	0	0	0	0								0	0	0	Resistant	Resistant	Susceptible_homozygous
sow_2837	6	Fimbriae_subtype	6	n4	female	control	1.46	7.54	27	3	72	2020-09-18	1	0	27.2943	21.9244	16.0233	13.808	39	7.7		0	3	0	0	0	0	0	0	0								0	0	0	Resistant	Resistant	Susceptible_homozygous
sow_2837	6	Fimbriae_subtype	6	n4	female	control	1.46	7.54	28	4	96	2020-09-19	1	0	29.5075	16.8762	14.7128	13.8072	38.7	7.7		0	3	0	0	0	0	0	0	0								0	0	0	Resistant	Resistant	Susceptible_homozygous
sow_2837	6	Fimbriae_subtype	6	n4	female	control	1.46	7.54	29	5	120	2020-09-20	1	0	26.0744	18.8865	15.1277	13.8019	38.6	7.75		30	4	0	0	0	0	0	0	0	0	0	0	0	0			0	0	0	Resistant	Resistant	Susceptible_homozygous
sow_2837	6	Fimbriae_subtype	6	n4	female	control	1.46	7.54	30	6	144	2020-09-21	1	0	38.1244	19.2919	15.8976	13.8062	38.8	8.25	550	0	4	0	0	0	0	0	0	0	0	0	0	0	0			0	0	0	Resistant	Resistant	Susceptible_homozygous
sow_4398	2	Fimbriae_subtype	7	i4	female	control	1.44	5.96	24	0	0	2020-09-15	1	0	36.193	17.1514	15.0147	13.8027	39	6		0	3	0	0	0	0	0	0	0								0	0	0	Resistant	Resistant	Susceptible_homozygous
sow_4398	2	Fimbriae_subtype	7	i4	female	control	1.44	5.96	25	1	24	2020-09-16	1	0	28.6454	14.63	14.044	13.8087	38.9	6.15		0	3	0	0	0	0	0	0	0	0	0	0	0	0			0	0	0	Resistant	Resistant	Susceptible_homozygous
sow_4398	2	Fimbriae_subtype	7	i4	female	control	1.44	5.96	26	2	48	2020-09-17	1	0	23.3865	17.7708	14.7384	13.8127	38.8	6.3		0	3	0	0	0	0	0	0	0	0	0	0	0	0	yes	Other	0	0	0	Resistant	Resistant	Susceptible_homozygous
sow_4398	2	Fimbriae_subtype	7	i4	female	control	1.44	5.96	27	3	72	2020-09-18	2	0	18.9299	15.2863	14.0872	13.8072	39	6.3		30	3	0	0	0	0	0	0	0	0	0	0	0	0	yes	Other	0	0	0	Resistant	Resistant	Susceptible_homozygous
sow_4398	2	Fimbriae_subtype	7	i4	female	control	1.44	5.96	28	4	96	2020-09-19	1	0	27.8954	16.9624	14.6844	13.8031	39.1	6.65		40	3	0	0	0	0	0	0	0	0	0	0	0	0			0	0	0	Resistant	Resistant	Susceptible_homozygous
sow_4398	2	Fimbriae_subtype	7	i4	female	control	1.44	5.96	29	5	120	2020-09-20	1	0	21.9323	22.9973	15.8207	13.8045	38.5	7.2		10	3	0	0	0	0	0	0	0	0	0	0	1	0			0	0	0	Resistant	Resistant	Susceptible_homozygous
sow_4398	2	Fimbriae_subtype	7	i4	female	control	1.44	5.96	30	6	144	2020-09-21	2	0	20.6019	24.6895	16.0495	13.8076	38.5	7.05	1050	0	3	0	0	0	0	0	0	0								0	0	0	Resistant	Resistant	Susceptible_homozygous
sow_4346	2	Fimbriae_subtype	8	k9	female	control	1.2	5.1	24	0	0	2020-09-15	1	0	24.2678	14.9532	14.0854	13.8073	39.4	4.95		0	3	0	0	0	0	0	0	0								0	0	0	Resistant	Resistant	Susceptible_heterozygous
sow_4346	2	Fimbriae_subtype	8	k9	female	control	1.2	5.1	25	1	24	2020-09-16	1	0	24.6731	14.1426	13.8914	13.8091	38.9	4.9		0	3	0	0	0	0	0	0	0								0	0	0	Resistant	Resistant	Susceptible_heterozygous
sow_4346	2	Fimbriae_subtype	8	k9	female	control	1.2	5.1	26	2	48	2020-09-17	1	0	27.6512	14.9821	14.1313	13.8061	39.3	5		0	3	0	0	0	0	0	0	0								0	0	0	Resistant	Resistant	Susceptible_heterozygous
sow_4346	2	Fimbriae_subtype	8	k9	female	control	1.2	5.1	27	3	72	2020-09-18	1	0	25.8714	17.2459	14.6934	13.8026	39.1	5.3		20	3	0	0	0	0	0	0	0	0	0	0	0	0	yes	Other	0	0	0	Resistant	Resistant	Susceptible_heterozygous
sow_4346	2	Fimbriae_subtype	8	k9	female	control	1.2	5.1	28	4	96	2020-09-19	1	0	22.5025	17.9111	14.7331	13.8103	38.7	5.35		80	3	0	0	0	0	0	0	0	0	0	0	0	0			0	0	0	Resistant	Resistant	Susceptible_heterozygous
sow_4346	2	Fimbriae_subtype	8	k9	female	control	1.2	5.1	29	5	120	2020-09-20	1	0	21.5729	21.2235	15.4061	13.8059	38.8	5.35		0	3	0	0	0	0	0	0	0								0	0	0	Resistant	Resistant	Susceptible_heterozygous
sow_4346	2	Fimbriae_subtype	8	k9	female	control	1.2	5.1	30	6	144	2020-09-21	1	0	22.7558	15.1518	14.1083	13.8009	38.6	5.7	750	0	3	0	0	0	0	0	0	0								0	0	0	Resistant	Resistant	Susceptible_heterozygous
sow_4307	2	Fimbriae_subtype	9	j1	female	control	1.56	4.46	24	0	0	2020-09-15	1	0	32.1896	14.1247	13.9077	13.8047	38.7	4.65		0	3	0	0	0	0	0	0	0								0	0	0	Resistant	Susceptible_heterozygous	Susceptible_heterozygous
sow_4307	2	Fimbriae_subtype	9	j1	female	control	1.56	4.46	25	1	24	2020-09-16	1	0	29.4684	18.3223	15.1361	13.8049	38.9	4.95		0	3	0	0	0	0	0	0	0								0	0	0	Resistant	Susceptible_heterozygous	Susceptible_heterozygous
sow_4307	2	Fimbriae_subtype	9	j1	female	control	1.56	4.46	26	2	48	2020-09-17	1	0	26.7021	14.6673	14.0346	13.8041	39.2	4.95		0	3	0	0	0	0	0	0	0								0	0	0	Resistant	Susceptible_heterozygous	Susceptible_heterozygous
sow_4307	2	Fimbriae_subtype	9	j1	female	control	1.56	4.46	27	3	72	2020-09-18	1	0	26.1515	21.6965	15.8704	13.8072	39.3	5.2		0	3	0	0	0	0	0	0	0								0	0	0	Resistant	Susceptible_heterozygous	Susceptible_heterozygous
sow_4307	2	Fimbriae_subtype	9	j1	female	control	1.56	4.46	28	4	96	2020-09-19	1	0	30.1736	18.6787	15.2818	13.8139	38.7	5.25		50	3	0	0	0	0	0	0	0	0	0	0	0	0			0	0	0	Resistant	Susceptible_heterozygous	Susceptible_heterozygous
sow_4307	2	Fimbriae_subtype	9	j1	female	control	1.56	4.46	29	5	120	2020-09-20	1	0	26.0557	15.3912	14.2178	13.8043	39.1	5.5		10	3	0	0	0	0	0	0	0	0	0	0	0	0			0	0	0	Resistant	Susceptible_heterozygous	Susceptible_heterozygous
sow_4307	2	Fimbriae_subtype	9	j1	female	control	1.56	4.46	30	6	144	2020-09-21	1	0	23.9032	24.5585	16.3724	13.801	38.7	5.65	1000	0	3	0	0	0	0	0	0	0								0	0	0	Resistant	Susceptible_heterozygous	Susceptible_heterozygous
sow_3161	5	Fimbriae_subtype	10	p8	female	control	1.64	6.12	24	0	0	2020-09-15	1	0	27.6405	18.6112	15.1335	13.8051	38.9	6.15		0	3	0	0	0	0	0	0	0								0	0	0	Resistant	Resistant	Susceptible_homozygous
sow_3161	5	Fimbriae_subtype	10	p8	female	control	1.64	6.12	25	1	24	2020-09-16	1	0	21.294	19.4673	15.0117	13.8062	39.2	6.25		0	3	0	0	0	0	0	0	0								0	0	0	Resistant	Resistant	Susceptible_homozygous
sow_3161	5	Fimbriae_subtype	10	p8	female	control	1.64	6.12	26	2	48	2020-09-17	1	0	28.9711	25.4644	17.1855	13.8087	38.9	6.15		0	3	0	0	0	0	0	0	0								0	0	0	Resistant	Resistant	Susceptible_homozygous
sow_3161	5	Fimbriae_subtype	10	p8	female	control	1.64	6.12	27	3	72	2020-09-18	1	0	26.9971	26.2262	17.1632	13.8116	38.7	6.15		10	3	0	0	0	0	0	0	0	0	0	0	0	0	yes	blank	0	0	0	Resistant	Resistant	Susceptible_homozygous
sow_3161	5	Fimbriae_subtype	10	p8	female	control	1.64	6.12	28	4	96	2020-09-19	2	0	19.2868	19.1466	14.8364	13.8065	38.2	6.2		0	3	0	0	0	0	0	0	0								0	0	0	Resistant	Resistant	Susceptible_homozygous
sow_3161	5	Fimbriae_subtype	10	p8	female	control	1.64	6.12	29	5	120	2020-09-20	1	0	28.1311	19.3888	15.369	13.7956	38.7	6.45		0	3	0	0	0	0	0	0	0								0	0	0	Resistant	Resistant	Susceptible_homozygous
sow_3161	5	Fimbriae_subtype	10	p8	female	control	1.64	6.12	30	6	144	2020-09-21	1	0	28.6904	24.5065	16.8747	13.8042	38.7	6.65	500	0	3	0	0	0	0	0	0	0								0	0	0	Resistant	Resistant	Susceptible_homozygous
sow_3504	4	Fimbriae_subtype	11	s1	female	control	1.32	5.84	24	0	0	2020-09-15	1	0	28.8831	19.1903	15.3541	13.7961	39.5	5.8		0	3	0	0	0	0	0	0	0								0	0	0	Resistant	Resistant	Susceptible_homozygous
sow_3504	4	Fimbriae_subtype	11	s1	female	control	1.32	5.84	25	1	24	2020-09-16	2	0	15.9036	18.7708	14.5975	13.8083	39.2	5.8		0	3	0	0	0	0	0	0	0								0	0	0	Resistant	Resistant	Susceptible_homozygous
sow_3504	4	Fimbriae_subtype	11	s1	female	control	1.32	5.84	26	2	48	2020-09-17	1	0	27.5304	16.0768	14.4325	13.8079	38.7	5.75		0	3	0	0	0	0	0	0	0								0	0	0	Resistant	Resistant	Susceptible_homozygous
sow_3504	4	Fimbriae_subtype	11	s1	female	control	1.32	5.84	27	3	72	2020-09-18	3	1	11.9899	14.4389	13.8825	13.8067	39.4	5.9		0	3	0	0	0	0	0	0	0								0	0	0	Resistant	Resistant	Susceptible_homozygous
sow_3504	4	Fimbriae_subtype	11	s1	female	control	1.32	5.84	28	4	96	2020-09-19	1	0	21.0646	17.7303	14.6314	13.8044	39.5	6.25		0	3	0	0	0	0	0	0	0								0	0	0	Resistant	Resistant	Susceptible_homozygous
sow_3504	4	Fimbriae_subtype	11	s1	female	control	1.32	5.84	29	5	120	2020-09-20	1	0	26.4665	20.5683	15.5923	13.8013	39	6.55		0	3	0	0	0	0	0	0	0								0	0	0	Resistant	Resistant	Susceptible_homozygous
sow_3504	4	Fimbriae_subtype	11	s1	female	control	1.32	5.84	30	6	144	2020-09-21	3	1	14.663	20.7697	14.8265	13.8053	39.4	6.85	1050	0	3	0	0	0	0	0	0	0								0	0	0	Resistant	Resistant	Susceptible_homozygous
sow_3459	4	Fimbriae_subtype	12	t5	female	ET10	1	4.26	24	0	0	2020-09-15	1	0	24.5238	18.0673	14.8499	13.8045	39.5	4.4		50	3	0	0	0	0	0	0	0	0	0	0	0	0			0	0	0	Resistant	Resistant	Susceptible_homozygous
sow_3459	4	Fimbriae_subtype	12	t5	female	ET10	1	4.26	25	1	24	2020-09-16	1	0	26.7523	19.6509	15.3718	13.8089	39.2	4.55		40	3	0	0	0	0	0	0	0	0	0	0	0	0			0	0	0	Resistant	Resistant	Susceptible_homozygous
sow_3459	4	Fimbriae_subtype	12	t5	female	ET10	1	4.26	26	2	48	2020-09-17	1	0	25.7448	19.1945	15.1916	13.8038	39	4.85		0	3	0	0	0	0	0	0	0								0	0	0	Resistant	Resistant	Susceptible_homozygous
sow_3459	4	Fimbriae_subtype	12	t5	female	ET10	1	4.26	27	3	72	2020-09-18	1	0	23.0996	18.3784	14.8536	13.7948	39.2	4.9		5	3	0	0	0	0	0	0	0								0	0	0	Resistant	Resistant	Susceptible_homozygous
sow_3459	4	Fimbriae_subtype	12	t5	female	ET10	1	4.26	28	4	96	2020-09-19	1	0	24.5851	19.7958	15.2836	13.8126	39.2	5.05		20	3	0	0	0	0	0	0	0	0	0	0	1	0			0	0	0	Resistant	Resistant	Susceptible_homozygous
sow_3459	4	Fimbriae_subtype	12	t5	female	ET10	1	4.26	29	5	120	2020-09-20	1	0	26.285	19.1728	15.2142	13.8027	39.2	5.15		10	3	0	0	0	0	0	0	0	1	0	0	1	1			1	0	1	Resistant	Resistant	Susceptible_homozygous
sow_3459	4	Fimbriae_subtype	12	t5	female	ET10	1	4.26	30	6	144	2020-09-21	1	0	22.9649	21.4379	15.5585	13.8058	38.7	5.35	950	0	3	0	0	0	0	0	0	0								0	0	0	Resistant	Resistant	Susceptible_homozygous
sow_3479	4	Fimbriae_subtype	13	e3	female	ET10	1.4	7.1	24	0	0	2020-09-15	1	0	35.5006	18.0145	15.2997	13.8055	39.4	7.1		0	3	0	0	0	0	0	0	0								0	0	0	Resistant	Resistant	Susceptible_homozygous
sow_3479	4	Fimbriae_subtype	13	e3	female	ET10	1.4	7.1	25	1	24	2020-09-16	1	0	34.4541	19.354	15.7163	13.8041	39.4	7.2		0	3	0	0	0	0	0	0	0								0	0	0	Resistant	Resistant	Susceptible_homozygous
sow_3479	4	Fimbriae_subtype	13	e3	female	ET10	1.4	7.1	26	2	48	2020-09-17	1	0	25.0135	22.0411	15.8667	13.8071	39.4	7.4		0	3	0	0	0	0	0	0	0								0	0	0	Resistant	Resistant	Susceptible_homozygous
sow_3479	4	Fimbriae_subtype	13	e3	female	ET10	1.4	7.1	27	3	72	2020-09-18	1	0	30.9624	16.5136	14.6436	13.8049	40.4	7.4		30	3	0	0	0	0	0	0	0	0	0	0	0	0	yes	Other	0	0	0	Resistant	Resistant	Susceptible_homozygous
sow_3479	4	Fimbriae_subtype	13	e3	female	ET10	1.4	7.1	28	4	96	2020-09-19	1	0	25.6428	20.2648	15.4632	13.8073	39.1	7.35		30	3	0	0	0	0	0	0	0	0	0	0	0	0			0	0	0	Resistant	Resistant	Susceptible_homozygous
sow_3479	4	Fimbriae_subtype	13	e3	female	ET10	1.4	7.1	29	5	120	2020-09-20	1	0	41.8836	17.6335	15.4081	13.8043	39.3	7.5		30	3	0	0	0	0	0	0	0	0	0	0	0	0			0	0	0	Resistant	Resistant	Susceptible_homozygous
sow_3479	4	Fimbriae_subtype	13	e3	female	ET10	1.4	7.1	30	6	144	2020-09-21	1	0	26.0737	25.4923	16.8535	13.8066	38.6	7.75	650	0	3	0	0	0	0	0	0	0								0	0	0	Resistant	Resistant	Susceptible_homozygous
sow_4425	2	Fimbriae_subtype	14	h3	female	ET10	1.44	4.82	24	0	0	2020-09-15	1	0	28.8226	16.5906	14.6032	13.7984	39.4	5		0	3	0	0	0	0	0	0	0								0	0	0	Resistant	Susceptible_heterozygous	Susceptible_homozygous
sow_4425	2	Fimbriae_subtype	14	h3	female	ET10	1.44	4.82	25	1	24	2020-09-16	1	0	19.7809	15.1653	14.0755	13.8068	39	5.1		50	3	0	1	0	0	0	0	0	1	0	0	1	1			1	0	1	Resistant	Susceptible_heterozygous	Susceptible_homozygous
sow_4425	2	Fimbriae_subtype	14	h3	female	ET10	1.44	4.82	26	2	48	2020-09-17	4	1	7.11077	16.3629	13.9935	13.8121	39.1	5.2		60	3	0	1	0	0	0	0	0	1	0	0	1	1	yes	ET10	1	0	1	Resistant	Susceptible_heterozygous	Susceptible_homozygous
sow_4425	2	Fimbriae_subtype	14	h3	female	ET10	1.44	4.82	27	3	72	2020-09-18	2	0	26.748	14.692	14.0412	13.8036	39.4	5.4		95	3	0	0	0	0	0	0	0	1	0	0	1	1	yes	ET10	1	0	1	Resistant	Susceptible_heterozygous	Susceptible_homozygous
sow_4425	2	Fimbriae_subtype	14	h3	female	ET10	1.44	4.82	28	4	96	2020-09-19	1	0	30.8453	17.8768	15.0606	13.8045	38.7	5.5		80	3	0	0	0	0	0	0	0	1	0	0	1	1	yes	ET10	1	0	1	Resistant	Susceptible_heterozygous	Susceptible_homozygous
sow_4425	2	Fimbriae_subtype	14	h3	female	ET10	1.44	4.82	29	5	120	2020-09-20	1	0	32.0819	14.878	14.1529	13.8104	38.6	5.7		30	3	0	0	0	0	0	0	0	0	0	0	0	0			0	0	0	Resistant	Susceptible_heterozygous	Susceptible_homozygous
sow_4425	2	Fimbriae_subtype	14	h3	female	ET10	1.44	4.82	30	6	144	2020-09-21	1	0	26.9841	21.022	15.7545	13.8078	38.8	5.9	900	20	3	0	0	0	0	0	0	0	1	0	0	1	1			1	0	1	Resistant	Susceptible_heterozygous	Susceptible_homozygous
sow_3500	4	Fimbriae_subtype	15	f4	female	ET10	1.06	6	24	0	0	2020-09-15	1	0	41.4505	14.8717	14.2509	13.8114	39.4	5.8		0	3	0	0	0	0	0	0	0								0	0	0	Resistant	Resistant	Susceptible_homozygous
sow_3500	4	Fimbriae_subtype	15	f4	female	ET10	1.06	6	25	1	24	2020-09-16	1	0	30.3257	15.6823	14.3787	13.8113	39.1	6.1		0	3	0	0	0	0	0	0	0								0	0	0	Resistant	Resistant	Susceptible_homozygous
sow_3500	4	Fimbriae_subtype	15	f4	female	ET10	1.06	6	26	2	48	2020-09-17	1	0	28.9028	15.7926	14.3796	13.8052	38.5	6.2		5	3	0	0	0	0	0	0	0	1	0	0	1	1	yes	ET10	1	0	1	Resistant	Resistant	Susceptible_homozygous
sow_3500	4	Fimbriae_subtype	15	f4	female	ET10	1.06	6	27	3	72	2020-09-18	1	0	30.9709	13.9939	13.8667	13.8096	38.8	6.3		30	3	0	0	0	0	0	0	0	1	0	0	1	1	yes	ET10	1	0	1	Resistant	Resistant	Susceptible_homozygous
sow_3500	4	Fimbriae_subtype	15	f4	female	ET10	1.06	6	28	4	96	2020-09-19	1	0	30.9859	17.7354	15.0232	13.8055	39	6.45		60	3	0	0	0	0	0	0	0	0	0	0	0	0			0	0	0	Resistant	Resistant	Susceptible_homozygous
sow_3500	4	Fimbriae_subtype	15	f4	female	ET10	1.06	6	29	5	120	2020-09-20	1	0	23.013	16.584	14.4524	13.8152	38.8	6.6		0	3	0	0	0	0	0	0	0								0	0	0	Resistant	Resistant	Susceptible_homozygous
sow_3500	4	Fimbriae_subtype	15	f4	female	ET10	1.06	6	30	6	144	2020-09-21	1	0	22.6029	15.1099	14.095	13.7986	38.8	6.75	950	10	3	0	0	0	0	0	0	0	0	0	0	0	0			0	0	0	Resistant	Resistant	Susceptible_homozygous
sow_3464	4	Fimbriae_subtype	16	m4	female	ET10	1.5	7.6	24	0	0	2020-09-15	1	0	30.047	16.2618	14.5429	13.8046	39	7.15		0	4	0	0	0	0	0	0	0								0	0	0	Resistant	Resistant	Resistant
sow_3464	4	Fimbriae_subtype	16	m4	female	ET10	1.5	7.6	25	1	24	2020-09-16	1	0	31.1057	15.6395	14.3793	13.8103	39.1	7.95		30	4	0	0	0	0	0	0	0	0	0	0	0	0			0	0	0	Resistant	Resistant	Resistant
sow_3464	4	Fimbriae_subtype	16	m4	female	ET10	1.5	7.6	26	2	48	2020-09-17	1	0	25.2529	21.683	15.7973	13.8088	39.1	8.4		30	4	0	0	0	0	0	0	0	0	0	0	0	0	yes	Other	0	0	0	Resistant	Resistant	Resistant
sow_3464	4	Fimbriae_subtype	16	m4	female	ET10	1.5	7.6	27	3	72	2020-09-18	1	0	28.2176	20.7749	15.7707	13.8035	38.8	8.4		30	4	0	0	0	0	0	0	0	0	0	0	0	0	yes	Other	0	0	0	Resistant	Resistant	Resistant
sow_3464	4	Fimbriae_subtype	16	m4	female	ET10	1.5	7.6	28	4	96	2020-09-19	1	0	27.9001	21.5197	15.9587	13.8068	39.1	8.45		40	4	0	0	0	0	0	0	0	0	0	0	0	0	yes	Other	0	0	0	Resistant	Resistant	Resistant
sow_3464	4	Fimbriae_subtype	16	m4	female	ET10	1.5	7.6	29	5	120	2020-09-20	1	0	26.8845	20.1791	15.5224	13.8101	39.1	8.45		80	4	0	0	0	0	0	0	0	0	0	0	1	0			0	0	0	Resistant	Resistant	Resistant
sow_3464	4	Fimbriae_subtype	16	m4	female	ET10	1.5	7.6	30	6	144	2020-09-21	1	0	28.1637	19.5749	15.4293	13.804	39.2	8.7	1550	0	4	0	0	0	0	0	0	0								0	0	0	Resistant	Resistant	Resistant
sow_2837	6	Fimbriae_subtype	17	n8	female	ET10	1.4	7.86	24	0	0	2020-09-15	1	0	40.6161	18.2785	15.6248	13.8098	39.7	7.75		0	4	0	0	0	0	0	0	0								0	0	0	Resistant	Susceptible_heterozygous	Susceptible_homozygous
sow_2837	6	Fimbriae_subtype	17	n8	female	ET10	1.4	7.86	25	1	24	2020-09-16	1	0	36.2936	21.6023	16.6357	13.8062	39.4	7.7		40	4	0	0	0	0	0	0	0	0	0	0	0	0			0	0	0	Resistant	Susceptible_heterozygous	Susceptible_homozygous
sow_2837	6	Fimbriae_subtype	17	n8	female	ET10	1.4	7.86	26	2	48	2020-09-17	3	1	17.5688	15.7175	14.139	13.8026	39.5	7.9		60	4	0	0	0	0	0	0	0	1	0	0	1	1	yes	ET10	1	0	1	Resistant	Susceptible_heterozygous	Susceptible_homozygous
sow_2837	6	Fimbriae_subtype	17	n8	female	ET10	1.4	7.86	27	3	72	2020-09-18	2	0	21.6876	20.0349	15.1555	13.8042	39.2	7.8		70	4	0	0	0	0	0	0	0	1	0	0	1	1	yes	ET10	1	0	1	Resistant	Susceptible_heterozygous	Susceptible_homozygous
sow_2837	6	Fimbriae_subtype	17	n8	female	ET10	1.4	7.86	28	4	96	2020-09-19	1	0	26.9199	18.1975	14.9907	13.8094	39.2	8		70	4	0	0	0	0	0	0	0	1	0	0	1	1			1	0	1	Resistant	Susceptible_heterozygous	Susceptible_homozygous
sow_2837	6	Fimbriae_subtype	17	n8	female	ET10	1.4	7.86	28	4	101	2020-09-19	3	1																											Resistant	Susceptible_heterozygous	Susceptible_homozygous
sow_2837	6	Fimbriae_subtype	17	n8	female	ET10	1.4	7.86	29	5	120	2020-09-20	1	0	35.0433	14.9104	14.1922	13.8047	39.9	7.65		20	4	0	0	0	0	0	0	0	1	0	0	1	0			0	0	0	Resistant	Susceptible_heterozygous	Susceptible_homozygous
sow_2837	6	Fimbriae_subtype	17	n8	female	ET10	1.4	7.86	30	6	144	2020-09-21	1	0	27.5272	15.5875	14.2946	13.8035	39.5	8.05	350	30	4	0	0	0	0	0	0	0	1	0	0	1	1			1	0	1	Resistant	Susceptible_heterozygous	Susceptible_homozygous
sow_4398	2	Fimbriae_subtype	18	i6	female	ET10	1.34	5.14	24	0	0	2020-09-15	1	0	41.502	16.7672	15.0358	13.8074	39.2	5.1		0	3	0	0	0	0	0	0	0								0	0	0	Resistant	Resistant	Susceptible_heterozygous
sow_4398	2	Fimbriae_subtype	18	i6	female	ET10	1.34	5.14	25	1	24	2020-09-16	1	0	35.8046	17.2643	15.0443	13.8061	39.1	5.35		10	3	0	0	0	0	0	0	0	1	0	0	1	1			1	0	1	Resistant	Resistant	Susceptible_heterozygous
sow_4398	2	Fimbriae_subtype	18	i6	female	ET10	1.34	5.14	26	2	48	2020-09-17	1	0	25.2239	16.0404	14.3753	13.8136	39.1	5.55		50	3	0	0	0	0	0	0	0	1	0	0	1	1	yes	ET10	1	0	1	Resistant	Resistant	Susceptible_heterozygous
sow_4398	2	Fimbriae_subtype	18	i6	female	ET10	1.34	5.14	27	3	72	2020-09-18	1	0	27.8981	16.6169	14.593	13.8099	39.2	5.7		40	3	0	0	0	0	0	0	0	0	0	0	0	0	yes	Other	0	0	0	Resistant	Resistant	Susceptible_heterozygous
sow_4398	2	Fimbriae_subtype	18	i6	female	ET10	1.34	5.14	28	4	96	2020-09-19	1	0	30.2375	17.2304	14.8425	13.8075	38.6	5.65		40	3	0	0	0	0	0	0	0	0	0	0	0	0			0	0	0	Resistant	Resistant	Susceptible_heterozygous
sow_4398	2	Fimbriae_subtype	18	i6	female	ET10	1.34	5.14	29	5	120	2020-09-20	1	0	27.1645	19.966	15.4805	13.8076	39.1	5.75		20	3	0	0	0	0	0	0	0	0	0	0	0	0			0	0	0	Resistant	Resistant	Susceptible_heterozygous
sow_4398	2	Fimbriae_subtype	18	i6	female	ET10	1.34	5.14	30	6	144	2020-09-21	1	0	24.9842	14.7757	14.0529	13.8122	38.6	5.95	850	0	3	0	0	0	0	0	0	0								0	0	0	Resistant	Resistant	Susceptible_heterozygous
sow_4346	2	Fimbriae_subtype	19	k3	female	ET10	1.06	4.9	24	0	0	2020-09-15	1	0	30.4217	15.3054	14.2635	13.8079	39.5	4.9		0	3	0	0	0	0	0	0	0								0	0	0	Resistant	Resistant	Susceptible_homozygous
sow_4346	2	Fimbriae_subtype	19	k3	female	ET10	1.06	4.9	25	1	24	2020-09-16	1	0	28.4898	20.0724	15.5948	13.8109	39.8	4.9		0	3	0	0	0	0	0	0	0								0	0	0	Resistant	Resistant	Susceptible_homozygous
sow_4346	2	Fimbriae_subtype	19	k3	female	ET10	1.06	4.9	26	2	48	2020-09-17	1	0	28.7634	14.7487	14.0755	13.8037	39.5	5.2		50	3	0	0	0	0	0	0	0	1	0	0	1	1	yes	ET10	1	0	1	Resistant	Resistant	Susceptible_homozygous
sow_4346	2	Fimbriae_subtype	19	k3	female	ET10	1.06	4.9	27	3	72	2020-09-18	1	0	22.5697	16.3556	14.3817	13.8063	39.3	5.3		40	3	0	0	0	0	0	0	0	0	0	0	0	0	yes	Other	0	0	0	Resistant	Resistant	Susceptible_homozygous
sow_4346	2	Fimbriae_subtype	19	k3	female	ET10	1.06	4.9	28	4	96	2020-09-19	1	0	25.2043	21.4314	15.7255	13.8027	39.5	5.4		60	3	0	0	0	0	0	0	0	0	0	0	0	0			0	0	0	Resistant	Resistant	Susceptible_homozygous
sow_4346	2	Fimbriae_subtype	19	k3	female	ET10	1.06	4.9	29	5	120	2020-09-20	3	1	13.0074	23.2966	15.0431	13.809	39	5.45		90	3	0	0	0	0	0	0	0	0	0	0	0	0			0	0	0	Resistant	Resistant	Susceptible_homozygous
sow_4346	2	Fimbriae_subtype	19	k3	female	ET10	1.06	4.9	30	6	144	2020-09-21	1	0	25.1247	18.6848	15.0357	13.8112	38.8	5.6	700	0	3	0	0	0	0	0	0	0								0	0	0	Resistant	Resistant	Susceptible_homozygous
sow_4307	2	Fimbriae_subtype	20	j2	female	ET10	1.66	7.2	24	0	0	2020-09-15	1	0	48.6875	15.1139	14.4452	13.8107	39.1	6.15		0	3	0	0	0	0	0	0	0								0	0	0	Resistant	Resistant	Susceptible_homozygous
sow_4307	2	Fimbriae_subtype	20	j2	female	ET10	1.66	7.2	25	1	24	2020-09-16	1	0	48.5053	15.7783	14.7601	13.801	38.8	7		0	3	0	0	0	0	0	0	0								0	0	0	Resistant	Resistant	Susceptible_homozygous
sow_4307	2	Fimbriae_subtype	20	j2	female	ET10	1.66	7.2	26	2	48	2020-09-17	1	0	29.5514	14.4219	13.9885	13.8067	39.4	7.5		20	3	0	0	0	0	0	0	0	1	0	0	1	1	yes	ET10	1	0	1	Resistant	Resistant	Susceptible_homozygous
sow_4307	2	Fimbriae_subtype	20	j2	female	ET10	1.66	7.2	27	3	72	2020-09-18	1	0	23.7226	18.8688	15.0106	13.8107	39.2	7.7		40	3	0	0	0	0	0	0	0	1	0	0	1	1	yes	ET10	1	0	1	Resistant	Resistant	Susceptible_homozygous
sow_4307	2	Fimbriae_subtype	20	j2	female	ET10	1.66	7.2	28	4	96	2020-09-19	1	0	26.4165	14.6829	14.0351	13.8025	39.2	7.85		10	3	0	0	0	0	0	0	0	0	0	0	1	0			0	0	0	Resistant	Resistant	Susceptible_homozygous
sow_4307	2	Fimbriae_subtype	20	j2	female	ET10	1.66	7.2	29	5	120	2020-09-20	1	0	27.4635	20.8026	15.7325	13.8129	39.1	7.95		0	3	0	0	0	0	0	0	0	1	0	0	1	1			1	0	1	Resistant	Resistant	Susceptible_homozygous
sow_4307	2	Fimbriae_subtype	20	j2	female	ET10	1.66	7.2	30	6	144	2020-09-21	1	0	25.385	18.7979	15.068	13.799	39.2	8.2	2050	0	3	0	0	0	0	0	0	0								0	0	0	Resistant	Resistant	Susceptible_homozygous
sow_3161	5	Fimbriae_subtype	21	p9	female	ET10	1.06	5.4	24	0	0	2020-09-15	1	0	52.415	19.5351	16.8052	13.7982	39.5	5.25		50	3	0	0	0	0	0	0	0	0	0	0	0	0			0	0	0	Resistant	Resistant	Susceptible_homozygous
sow_3161	5	Fimbriae_subtype	21	p9	female	ET10	1.06	5.4	25	1	24	2020-09-16	1	0	26.0725	18.347	14.9867	13.8016	39.2	5.4		40	3	0	0	0	0	0	0	0	1	0	0	1	1			1	0	1	Resistant	Resistant	Susceptible_homozygous
sow_3161	5	Fimbriae_subtype	21	p9	female	ET10	1.06	5.4	26	2	48	2020-09-17	1	0	28.5563	17.8735	14.9666	13.8047	39.2	5.6		50	3	0	0	0	0	0	0	0	1	0	0	1	1	yes	ET10	1	0	1	Resistant	Resistant	Susceptible_homozygous
sow_3161	5	Fimbriae_subtype	21	p9	female	ET10	1.06	5.4	27	3	72	2020-09-18	1	0	24.6517	21.3769	15.6768	13.8119	38.7	5.65		20	3	0	0	0	0	0	0	0	0	0	0	0	0	yes	Other	0	0	0	Resistant	Resistant	Susceptible_homozygous
sow_3161	5	Fimbriae_subtype	21	p9	female	ET10	1.06	5.4	28	4	96	2020-09-19	2	0	23.9144	22.2523	15.8237	13.8031	38.6	5.6		10	3	0	0	0	0	0	0	0	0	0	0	0	0			0	0	0	Resistant	Resistant	Susceptible_homozygous
sow_3161	5	Fimbriae_subtype	21	p9	female	ET10	1.06	5.4	29	5	120	2020-09-20	4	1	7.44309	15.3619	13.9209	13.805	39	5.55		0	3	0	1	0	0	0	0	0								0	0	0	Resistant	Resistant	Susceptible_homozygous
sow_3161	5	Fimbriae_subtype	21	p9	female	ET10	1.06	5.4	30	6	144	2020-09-21	1	0	28.0108	18.8336	15.2128	13.804	38.2	5.75	500	0	3	0	0	0	0	0	0	0	0	0	0	0	0			0	0	0	Resistant	Resistant	Susceptible_homozygous
sow_3504	4	Fimbriae_subtype	22	s4	female	ET10	1.12	5.9	24	0	0	2020-09-15	1	0	39.5804	16.099	14.7122	13.8037	39.2	5.8		50	3	0	0	0	0	0	0	0	0	0	0	0	0			0	0	0	Resistant	Resistant	Susceptible_homozygous
sow_3504	4	Fimbriae_subtype	22	s4	female	ET10	1.12	5.9	25	1	24	2020-09-16	1	0	39.9105	17.8851	15.4334	13.805	39.2	5.6		40	3	0	0	0	0	0	0	0	0	0	0	0	0			0	0	0	Resistant	Resistant	Susceptible_homozygous
sow_3504	4	Fimbriae_subtype	22	s4	female	ET10	1.12	5.9	26	2	48	2020-09-17	1	0	24.2816	15.4626	14.2079	13.8055	39.5	5.95		40	3	0	0	0	0	0	0	0	0	0	0	0	0	yes	Other	0	0	0	Resistant	Resistant	Susceptible_homozygous
sow_3504	4	Fimbriae_subtype	22	s4	female	ET10	1.12	5.9	27	3	72	2020-09-18	1	0	25.1477	18.5825	15.0032	13.8007	39.5	6.3		70	3	0	0	0	0	0	0	0	0	0	0	0	0	yes	Other	0	0	0	Resistant	Resistant	Susceptible_homozygous
sow_3504	4	Fimbriae_subtype	22	s4	female	ET10	1.12	5.9	28	4	96	2020-09-19	1	0	27.5716	19.4655	15.368	13.8082	39.2	6.25		60	3	0	0	0	0	0	0	0	0	0	0	0	0			0	0	0	Resistant	Resistant	Susceptible_homozygous
sow_3504	4	Fimbriae_subtype	22	s4	female	ET10	1.12	5.9	29	5	120	2020-09-20	1	0	30.1514	17.6888	14.9743	13.8025	38.8	6.5		10	3	0	0	0	0	0	0	0	0	0	0	0	0			0	0	0	Resistant	Resistant	Susceptible_homozygous
sow_3504	4	Fimbriae_subtype	22	s4	female	ET10	1.12	5.9	30	6	144	2020-09-21	1	0	26.7492	18.5291	15.0683	13.8045	38.8	6.7	900	0	3	0	0	0	0	0	0	0								0	0	0	Resistant	Resistant	Susceptible_homozygous
sow_3459	4	Fimbriae_subtype	23	t4	female	ET54	1.2	3.86	24	0	0	2020-09-15	1	0	23.1648	15.062	14.0998	13.8097	39	3.75		0	2	0	0	0	0	0	0	0								0	0	0	Resistant	Resistant	Susceptible_homozygous
sow_3459	4	Fimbriae_subtype	23	t4	female	ET54	1.2	3.86	25	1	24	2020-09-16	1	0	31.4882	18.2785	15.2182	13.8117	39	3.85		0	2	0	0	0	0	0	0	0								0	0	0	Resistant	Resistant	Susceptible_homozygous
sow_3459	4	Fimbriae_subtype	23	t4	female	ET54	1.2	3.86	26	2	48	2020-09-17	1	0	29.8307	18.1222	15.0912	13.8026	38.8	4		60	2	0	0	0	0	0	0	0	1	0	0	1	1	yes	ET54	0	1	1	Resistant	Resistant	Susceptible_homozygous
sow_3459	4	Fimbriae_subtype	23	t4	female	ET54	1.2	3.86	27	3	72	2020-09-18	1	0	23.4852	14.2596	13.9136	13.8074	39	4.2		30	2	0	0	0	0	0	0	0	1	0	0	1	1	yes	ET54	0	1	1	Resistant	Resistant	Susceptible_homozygous
sow_3459	4	Fimbriae_subtype	23	t4	female	ET54	1.2	3.86	28	4	96	2020-09-19	1	0	23.3774	16.2761	14.389	13.8133	39	4.4		50	2	0	0	0	0	0	0	0	0	0	0	0	0	yes	Other	0	0	0	Resistant	Resistant	Susceptible_homozygous
sow_3459	4	Fimbriae_subtype	23	t4	female	ET54	1.2	3.86	29	5	120	2020-09-20	1	0	29.2192	14.3114	13.9524	13.8042	39.2	4.5		20	2	0	0	0	0	0	0	0	0	0	0	0	0			0	0	0	Resistant	Resistant	Susceptible_homozygous
sow_3459	4	Fimbriae_subtype	23	t4	female	ET54	1.2	3.86	30	6	144	2020-09-21	1	0	23.7562	17.7503	14.7398	13.8018	38.7	4.65	900	10	2	0	0	0	0	0	0	0	0	0	0	0	0			0	0	0	Resistant	Resistant	Susceptible_homozygous
sow_3479	4	Fimbriae_subtype	24	e1	female	ET54	1.36	6.58	24	0	0	2020-09-15	1	0	25.5891	16.8193	14.583	13.814	39.2	6.6		0	3	0	0	0	0	0	0	0								0	0	0	Resistant	Resistant	Susceptible_homozygous
sow_3479	4	Fimbriae_subtype	24	e1	female	ET54	1.36	6.58	25	1	24	2020-09-16	1	0	27.4826	16.4557	14.5338	13.8054	39.2	7.05		30	3	0	0	0	0	0	0	0	0	0	0	1	0			0	0	0	Resistant	Resistant	Susceptible_homozygous
sow_3479	4	Fimbriae_subtype	24	e1	female	ET54	1.36	6.58	26	2	48	2020-09-17	1	0	24.985	16.3662	14.4471	13.8079	39.2	7.2		40	3	0	0	0	0	0	0	0	1	0	0	1	1	yes	ET54	0	1	1	Resistant	Resistant	Susceptible_homozygous
sow_3479	4	Fimbriae_subtype	24	e1	female	ET54	1.36	6.58	27	3	72	2020-09-18	1	0	23.3797	16.2841	14.3845	13.8049	39.6	7.1		40	3	0	0	0	0	0	0	0	1	0	0	1	1	yes	ET54	0	1	1	Resistant	Resistant	Susceptible_homozygous
sow_3479	4	Fimbriae_subtype	24	e1	female	ET54	1.36	6.58	27	3	77	2020-09-18	3	1																											Resistant	Resistant	Susceptible_homozygous
sow_3479	4	Fimbriae_subtype	24	e1	female	ET54	1.36	6.58	28	4	96	2020-09-19	1	0	26.7267	20.2892	15.5321	13.7969	39.7	7		10	3	0	1	0	0	0	0	0	0	0	0	0	0				0	0	Resistant	Resistant	Susceptible_homozygous
sow_3479	4	Fimbriae_subtype	24	e1	female	ET54	1.36	6.58	29	5	120	2020-09-20	1	0	27.5829	22.9285	16.3226	13.8065	39.1	7.1		20	3	0	0	0	0	0	0	0	1	0	0	1	1			0	1	1	Resistant	Resistant	Susceptible_homozygous
sow_3479	4	Fimbriae_subtype	24	e1	female	ET54	1.36	6.58	30	6	144	2020-09-21	1	0	23.3327	15.6895	14.246	13.8067	39.3	7.35	300	0	3	0	0	0	0	0	0	0								0	0	0	Resistant	Resistant	Susceptible_homozygous
sow_4425	2	Fimbriae_subtype	25	h2	female	ET54	1.64	5.96	24	0	0	2020-09-15	2	0	25.842	14.8986	14.0839	13.8	39	5.95		50	3	0	0	0	0	0	0	0	0	0	0	0	0			0	0	0	Resistant	Resistant	Susceptible_homozygous
sow_4425	2	Fimbriae_subtype	25	h2	female	ET54	1.64	5.96	25	1	24	2020-09-16	2	0	18.0755	17.5814	14.4873	13.8046	39.2	6.2		0	3	0	0	0	0	0	0	0	0	0	0	1	0			0	0	0	Resistant	Resistant	Susceptible_homozygous
sow_4425	2	Fimbriae_subtype	25	h2	female	ET54	1.64	5.96	26	2	48	2020-09-17	2	0	19.7594	14.7573	13.9943	13.8064	39.1	6.3		40	3	0	0	0	0	0	0	0	0	0	0	1	0	yes	blank	0	0	0	Resistant	Resistant	Susceptible_homozygous
sow_4425	2	Fimbriae_subtype	25	h2	female	ET54	1.64	5.96	27	3	72	2020-09-18	1	0	21.4603	14.9642	14.0576	13.8099	38.4	6.6		30	3	0	0	0	0	0	0	0	0	0	0	0	0	yes	Other	0	0	0	Resistant	Resistant	Susceptible_homozygous
sow_4425	2	Fimbriae_subtype	25	h2	female	ET54	1.64	5.96	28	4	96	2020-09-19	2	0	22.5605	14.7611	14.0183	13.8019	38.7	6.85		5	3	0	0	0	0	0	0	0	0	0	0	1	0			0	0	0	Resistant	Resistant	Susceptible_homozygous
sow_4425	2	Fimbriae_subtype	25	h2	female	ET54	1.64	5.96	28	4	101	2020-09-19	3	1	14.5414	15.2414	14.0096	13.8				0	3	0	0	0	0	0	0	0	0	0	0	1	0			0	0	0	Resistant	Resistant	Susceptible_homozygous
sow_4425	2	Fimbriae_subtype	25	h2	female	ET54	1.64	5.96	29	5	120	2020-09-20	1	0	23.5003	14.6695	14.012	13.81	39	6.8		10	3	0	0	0	0	0	0	0	1	0	0	1	1			0	1	1	Resistant	Resistant	Susceptible_homozygous
sow_4425	2	Fimbriae_subtype	25	h2	female	ET54	1.64	5.96	30	6	144	2020-09-21	1	0	23.7067	16.293	14.3948	13.805	38.5	7	800	0	3	0	0	0	0	0	0	0	0	0	0	0	0			0	0	0	Resistant	Resistant	Susceptible_homozygous
sow_3500	4	Fimbriae_subtype	26	f1	female	ET54	1.14	6.46	24	0	0	2020-09-15	1	0	41.3731	14.3504	14.033	13.809	39.1	6.5		0	3	0	0	0	0	0	0	0								0	0	0	Resistant	Resistant	Susceptible_homozygous
sow_3500	4	Fimbriae_subtype	26	f1	female	ET54	1.14	6.46	25	1	24	2020-09-16	1	0	26.0766	14.4735	13.9774	13.8024	39.5	6.65		20	3	0	0	0	0	0	0	0	1	0	0	1	1			0	1	1	Resistant	Resistant	Susceptible_homozygous
sow_3500	4	Fimbriae_subtype	26	f1	female	ET54	1.14	6.46	26	2	48	2020-09-17	1	0	34.8425	15.7012	14.4627	13.8004	39.4	6.85		10	3	0	0	0	0	0	0	0	1	0	0	1	1	yes	ET54	0	1	1	Resistant	Resistant	Susceptible_homozygous
sow_3500	4	Fimbriae_subtype	26	f1	female	ET54	1.14	6.46	27	3	72	2020-09-18	1	0	32.7893	14.8133	14.1371	13.8072	39.4	7		10	3	0	0	0	0	0	0	0	1	0	0	1	1	yes	ET54	0	1	1	Resistant	Resistant	Susceptible_homozygous
sow_3500	4	Fimbriae_subtype	26	f1	female	ET54	1.14	6.46	28	4	96	2020-09-19	1	0	33.2289	15.2064	14.2691	13.8026	39	7.05		10	3	0	0	0	0	0	0	0	0	0	0	0	0			0	0	0	Resistant	Resistant	Susceptible_homozygous
sow_3500	4	Fimbriae_subtype	26	f1	female	ET54	1.14	6.46	29	5	120	2020-09-20	1	0	34.1968	16.6829	14.7889	13.8046	39.4	7.25		0	3	0	0	0	0	0	0	0	0	0	0	1	0			0	0	0	Resistant	Resistant	Susceptible_homozygous
sow_3500	4	Fimbriae_subtype	26	f1	female	ET54	1.14	6.46	30	6	144	2020-09-21	1	0	31.3026	21.5801	16.2399	13.8066	38.8	7.45	950	5	3	0	0	0	0	0	0	0	1	0	0	1	1			0	1	1	Resistant	Resistant	Susceptible_homozygous
sow_3464	4	Fimbriae_subtype	27	m1	female	ET54	1.34	7.9	24	0	0	2020-09-15	1	0	22.3606	22.6171	15.7795	13.8102	39.3	7.8		0	4	0	0	0	0	0	0	0								0	0	0	Resistant	Resistant	Susceptible_heterozygous
sow_3464	4	Fimbriae_subtype	27	m1	female	ET54	1.34	7.9	25	1	24	2020-09-16	1	0	33.3934	21.452	16.355	13.7996	39.4	8.2		30	4	0	0	0	0	0	0	0	0	0	0	0	0			0	0	0	Resistant	Resistant	Susceptible_heterozygous
sow_3464	4	Fimbriae_subtype	27	m1	female	ET54	1.34	7.9	26	2	48	2020-09-17	2	0	22.3944	26.7013	16.69	13.8011	39.8	8.35		40	4	0	0	0	0	0	0	0	1	0	0	1	1	yes	ET54	0	1	1	Resistant	Resistant	Susceptible_heterozygous
sow_3464	4	Fimbriae_subtype	27	m1	female	ET54	1.34	7.9	27	3	72	2020-09-18	1	0	26.1363	25.5115	16.864	13.8041	39.3	8.4		40	4	0	0	0	0	0	0	0	1	0	0	1	1	yes	ET54	0	1	1	Resistant	Resistant	Susceptible_heterozygous
sow_3464	4	Fimbriae_subtype	27	m1	female	ET54	1.34	7.9	27	3	77	2020-09-18	3	1																											Resistant	Resistant	Susceptible_heterozygous
sow_3464	4	Fimbriae_subtype	27	m1	female	ET54	1.34	7.9	28	4	96	2020-09-19	1	0	29.9602	25.2028	17.2191	13.804	39.5	8.4		50	4	0	0	0	0	0	0	0	0	0	0	0	0	yes	Other	0	0	0	Resistant	Resistant	Susceptible_heterozygous
sow_3464	4	Fimbriae_subtype	27	m1	female	ET54	1.34	7.9	29	5	120	2020-09-20	1	0	29.4673	20.4646	15.7653	13.802	39.2	8.25		10	4	0	0	0	0	0	0	0	1	0	0	1	1			0	1	1	Resistant	Resistant	Susceptible_heterozygous
sow_3464	4	Fimbriae_subtype	27	m1	female	ET54	1.34	7.9	30	6	144	2020-09-21	1	0	33.724	25.1302	17.6254	13.8066	38.7	8.6	400	10	4	0	0	0	0	0	0	0	0	0	0	0	0			0	0	0	Resistant	Resistant	Susceptible_heterozygous
sow_2837	6	Fimbriae_subtype	28	n5	female	ET54	1.56	7.6	24	0	0	2020-09-15	2	0	27.8563	17.6678	14.879	13.8022	39.7	7.35		0	4	0	0	0	0	0	0	0								0	0	0	Resistant	Susceptible_heterozygous	Susceptible_homozygous
sow_2837	6	Fimbriae_subtype	28	n5	female	ET54	1.56	7.6	25	1	24	2020-09-16	1	0	28.7642	26.2659	17.3872	13.8021	39.6	7.3		0	4	0	0	0	0	0	0	0								0	0	0	Resistant	Susceptible_heterozygous	Susceptible_homozygous
sow_2837	6	Fimbriae_subtype	28	n5	female	ET54	1.56	7.6	26	2	48	2020-09-17	2	0	22.9605	25.2943	16.4441	13.8064	39.6	7.5		40	4	0	0	0	0	0	0	0	1	0	0	1	1	yes	ET54	0	1	1	Resistant	Susceptible_heterozygous	Susceptible_homozygous
sow_2837	6	Fimbriae_subtype	28	n5	female	ET54	1.56	7.6	27	3	72	2020-09-18	3	1	10.6249	21.2065	14.5915	13.8051	39.7	7.5		80	4	0	0	0	0	0	0	0	1	0	0	1	1	yes	ET54	0	1	1	Resistant	Susceptible_heterozygous	Susceptible_homozygous
sow_2837	6	Fimbriae_subtype	28	n5	female	ET54	1.56	7.6	28	4	96	2020-09-19	4	1	8.55532	16.0675	14.0016	13.8083	39.9	7.35		80	4	0	0	0	0	0	0	0	1	0	0	1	1			0	1	1	Resistant	Susceptible_heterozygous	Susceptible_homozygous
sow_2837	6	Fimbriae_subtype	28	n5	female	ET54	1.56	7.6	29	5	120	2020-09-20	3	1	18.8771	28.765	16.6281	13.8039	39.5	7.3		80	4	0	1	0	0	0	0	0	1	0	0	1	1			0	1	1	Resistant	Susceptible_heterozygous	Susceptible_homozygous
sow_2837	6	Fimbriae_subtype	28	n5	female	ET54	1.56	7.6	30	6	144	2020-09-21	2	0	22.9341	30.4794	17.6304	13.8066	39.1	7.45	100	30	4	0	0	0	0	0	0	0	1	0	0	1	1			0	1	1	Resistant	Susceptible_heterozygous
sow_4398	2	Fimbriae_subtype	29	i2	female	ET54	1.6	5.48	24	0	0	2020-09-15	1	0	27.4298	18.6222	15.125	13.8031	39.1	5.4		0	3	0	0	0	0	0	0	0								0	0	0	Resistant	Resistant	Susceptible_heterozygous
sow_4398	2	Fimbriae_subtype	29	i2	female	ET54	1.6	5.48	25	1	24	2020-09-16	2	0	17.7522	17.7924	14.5124	13.8044	39	5.7		0	3	0	0	0	0	0	0	0	1	0	0	1	1			0	1	1	Resistant	Resistant	Susceptible_heterozygous
sow_4398	2	Fimbriae_subtype	29	i2	female	ET54	1.6	5.48	26	2	48	2020-09-17	2	0	28.4981	14.0555	13.8745	13.8024	39	5.8		40	3	0	0	0	0	0	0	0	1	0	0	1	1	yes	ET54	0	1	1	Resistant	Resistant	Susceptible_heterozygous
sow_4398	2	Fimbriae_subtype	29	i2	female	ET54	1.6	5.48	27	3	72	2020-09-18	1	0	27.943	20.581	15.695	13.8003	39.4	6.05		90	3	0	0	0	0	0	0	0	0	0	0	0	0	yes	Other	0	0	0	Resistant	Resistant	Susceptible_heterozygous
sow_4398	2	Fimbriae_subtype	29	i2	female	ET54	1.6	5.48	27	3	77	2020-09-18	3	1									3	0	0	0	0	0	0	0											Resistant	Resistant	Susceptible_heterozygous
sow_4398	2	Fimbriae_subtype	29	i2	female	ET54	1.6	5.48	28	4	96	2020-09-19	1	0	26.3482	15.5842	14.2775	13.81	39	6.1		90	3	0	0	0	0	0	0	0	0	0	0	0	0			0	0	0	Resistant	Resistant	Susceptible_heterozygous
sow_4398	2	Fimbriae_subtype	29	i2	female	ET54	1.6	5.48	29	5	120	2020-09-20	1	0	25.0764	20.9434	15.5939	13.8035	39.1	6.05		0	3	0	0	0	0	0	0	0								0	0	0	Resistant	Resistant	Susceptible_heterozygous
sow_4398	2	Fimbriae_subtype	29	i2	female	ET54	1.6	5.48	30	6	144	2020-09-21	1	0	26.7756	18.6715	15.1077	13.8045	39	6.4	700	10	3	0	0	0	0	0	0	0	0	0	0	0	0			0	0	0	Resistant	Resistant	Susceptible_heterozygous
sow_4346	2	Fimbriae_subtype	30	k2	female	ET54	1.02	5.66	24	0	0	2020-09-15	1	0	41.4369	15.9575	14.698	13.8068	39.4	5.65		0	3	0	0	0	0	0	0	0								0	0	0	Resistant	Resistant	Susceptible_homozygous
sow_4346	2	Fimbriae_subtype	30	k2	female	ET54	1.02	5.66	25	1	24	2020-09-16	1	0	35.0615	17.7324	15.1709	13.7879	39.4	5.75		0	3	0	0	0	0	0	0	0								0	0	0	Resistant	Resistant	Susceptible_homozygous
sow_4346	2	Fimbriae_subtype	30	k2	female	ET54	1.02	5.66	26	2	48	2020-09-17	1	0	29.6426	17.2735	14.8329	13.8046	39.1	5.9		20	3	0	0	0	0	0	0	0	1	0	0	1	1	yes	ET54	0	1	1	Resistant	Resistant	Susceptible_homozygous
sow_4346	2	Fimbriae_subtype	30	k2	female	ET54	1.02	5.66	27	3	72	2020-09-18	1	0	29.2101	21.6588	16.094	13.7978	39	6.1		40	3	0	0	0	0	0	0	0	0	0	0	0	0	yes	Other	0	0	0	Resistant	Resistant	Susceptible_homozygous
sow_4346	2	Fimbriae_subtype	30	k2	female	ET54	1.02	5.66	28	4	96	2020-09-19	1	0	33.7578	19.4284	15.707	13.8105	39.1	6.15		80	3	0	0	0	0	0	0	0	0	0	0	0	0			0	0	0	Resistant	Resistant	Susceptible_homozygous
sow_4346	2	Fimbriae_subtype	30	k2	female	ET54	1.02	5.66	29	5	120	2020-09-20	1	0	32.9539	17.2668	14.9473	13.8072	39.1	6.2		20	3	0	0	0	0	0	0	0	0	0	0	0	0			0	0	0	Resistant	Resistant	Susceptible_homozygous
sow_4346	2	Fimbriae_subtype	30	k2	female	ET54	1.02	5.66	30	6	144	2020-09-21	1	0	25.9822	18.2105	14.951	13.8068	38.6	6.3	650	0	3	0	0	0	0	0	0	0								0	0	0	Resistant	Resistant	Susceptible_homozygous
sow_4307	2	Fimbriae_subtype	31	j3	female	ET54	1.66	5.78	24	0	0	2020-09-15	1	0	53.1635	15.4396	14.6729	13.8026	38.8	5.7		0	3	0	0	0	0	0	0	0								0	0	0	Resistant	Susceptible_heterozygous	Susceptible_heterozygous
sow_4307	2	Fimbriae_subtype	31	j3	female	ET54	1.66	5.78	25	1	24	2020-09-16	1	0	36.631	17.3306	15.0952	13.803	39.4	6		30	3	0	0	0	0	0	0	0	1	0	0	1	1			0	1	1	Resistant	Susceptible_heterozygous	Susceptible_heterozygous
sow_4307	2	Fimbriae_subtype	31	j3	female	ET54	1.66	5.78	26	2	48	2020-09-17	1	0	25.5401	15.1241	14.1412	13.8041	38.8	6.1		70	3	0	0	0	0	0	0	0	1	0	0	1	1	yes	ET54	0	1	1	Resistant	Susceptible_heterozygous	Susceptible_heterozygous
sow_4307	2	Fimbriae_subtype	31	j3	female	ET54	1.66	5.78	27	3	72	2020-09-18	1	0	23.5888	17.009	14.5588	13.8024	39.3	6.25		80	3	0	0	0	0	0	0	0	1	0	0	1	1	yes	ET54	0	1	1	Resistant	Susceptible_heterozygous	Susceptible_heterozygous
sow_4307	2	Fimbriae_subtype	31	j3	female	ET54	1.66	5.78	28	4	96	2020-09-19	1	0	25.7118	18.2327	14.9502	13.8141	39.4	6.4		80	3	0	0	0	0	0	0	0	1	0	0	1	1	yes	ET54	0	1	1	Resistant	Susceptible_heterozygous	Susceptible_heterozygous
sow_4307	2	Fimbriae_subtype	31	j3	female	ET54	1.66	5.78	28	4	101	2020-09-19	4	1	11.1986	16.061	14.0532	13.8				80									1	0	0	1	1			0	1	1	Resistant	Susceptible_heterozygous	Susceptible_heterozygous
sow_4307	2	Fimbriae_subtype	31	j3	female	ET54	1.66	5.78	29	5	120	2020-09-20	1	0	26.0563	17.8598	14.8596	13.8024	39.1	6.5		70	3	0	0	0	0	0	0	0	1	0	0	1	1			0	1	1	Resistant	Susceptible_heterozygous	Susceptible_heterozygous
sow_4307	2	Fimbriae_subtype	31	j3	female	ET54	1.66	5.78	30	6	144	2020-09-21	4	1	10.5948	14.5707	13.8838	13.8024	39	6.55	550	0	3	0	1	0	0	0	0	0	1	0	0	1	1			0	1	1	Resistant	Susceptible_heterozygous	Susceptible_heterozygous
sow_3161	5	Fimbriae_subtype	32	p2	female	ET54	1.16	5.8	24	0	0	2020-09-15	2	0	27.959	17.2864	14.7809	13.8085	39.4	5.65		0	3	0	0	0	0	0	0	0								0	0	0	Resistant	Resistant	Susceptible_heterozygous
sow_3161	5	Fimbriae_subtype	32	p2	female	ET54	1.16	5.8	25	1	24	2020-09-16	1	0	38.4336	20.9605	16.5572	13.8084	39.7	5.8		30	3	0	0	0	0	0	0	0	1	0	0	1	1			0	1	1	Resistant	Resistant	Susceptible_heterozygous
sow_3161	5	Fimbriae_subtype	32	p2	female	ET54	1.16	5.8	26	2	48	2020-09-17	1	0	28.9039	20.1413	15.635	13.803	39.1	5.85		30	3	0	0	0	0	0	0	0	1	0	0	1	1	yes	ET54	0	1	1	Resistant	Resistant	Susceptible_heterozygous
sow_3161	5	Fimbriae_subtype	32	p2	female	ET54	1.16	5.8	27	3	72	2020-09-18	1	0	22.4698	19.697	15.1255	13.8006	39	6		30	3	0	0	0	0	0	0	0	1	0	0	1	1	yes	ET54	0	1	1	Resistant	Resistant	Susceptible_heterozygous
sow_3161	5	Fimbriae_subtype	32	p2	female	ET54	1.16	5.8	28	4	96	2020-09-19	1	0	26.8143	24.0673	16.5607	13.8104	39.1	6.05		70	3	0	0	0	0	0	0	0	0	0	0	0	0			0	0	0	Resistant	Resistant	Susceptible_heterozygous
sow_3161	5	Fimbriae_subtype	32	p2	female	ET54	1.16	5.8	29	5	120	2020-09-20	2	0	21.7455	21.8758	15.5613	13.8066	39.5	6.1		20	3	0	0	0	0	0	0	0	1	0	0	1	1			0	1	1	Resistant	Resistant	Susceptible_heterozygous
sow_3161	5	Fimbriae_subtype	32	p2	female	ET54	1.16	5.8	30	6	144	2020-09-21	2	0	22.5708	20.155	15.2417	13.8095	38.8	6.35	700	0	3	0	0	0	0	0	0	0								0	0	0	Resistant	Resistant	Susceptible_heterozygous
sow_3504	4	Fimbriae_subtype	33	s3	female	ET54	1.6	5.9	24	0	0	2020-09-15	1	0	43.1087	16.0245	14.7638	13.8085	39.5	5.7		60	3	0	0	0	0	0	0	0	0	0	0	0	0			0	0	0	Resistant	Resistant	Susceptible_homozygous
sow_3504	4	Fimbriae_subtype	33	s3	female	ET54	1.6	5.9	25	1	24	2020-09-16	1	0	32.9601	21.1066	16.2132	13.8074	39.8	5.95		30	3	0	0	0	0	0	0	0	1	0	0	1	1			0	1	1	Resistant	Resistant	Susceptible_homozygous
sow_3504	4	Fimbriae_subtype	33	s3	female	ET54	1.6	5.9	26	2	48	2020-09-17	1	0	31.6727	17.4476	14.963	13.8113	39.4	6.1		30	3	0	0	0	0	0	0	0	0	0	0	1	0	yes	blank	0	0	0	Resistant	Resistant	Susceptible_homozygous
sow_3504	4	Fimbriae_subtype	33	s3	female	ET54	1.6	5.9	27	3	72	2020-09-18	1	0	28.1194	18.2271	15.0488	13.8055	39.4	6.3		20	3	0	0	0	0	0	0	0	0	0	0	0	0	yes	Other	0	0	0	Resistant	Resistant	Susceptible_homozygous
sow_3504	4	Fimbriae_subtype	33	s3	female	ET54	1.6	5.9	28	4	96	2020-09-19	1	0	25.9516	17.5469	14.7737	13.8018	39.5	6.4		30	3	0	0	0	0	0	0	0	0	0	0	0	0			0	0	0	Resistant	Resistant	Susceptible_homozygous
sow_3504	4	Fimbriae_subtype	33	s3	female	ET54	1.6	5.9	29	5	120	2020-09-20	1	0	27.8283	18.9449	15.2383	13.8091	39.7	6.45		10	3	0	0	0	0	0	0	0	0	0	0	0	0			0	0	0	Resistant	Resistant	Susceptible_homozygous
sow_3504	4	Fimbriae_subtype	33	s3	female	ET54	1.6	5.9	30	6	144	2020-09-21	1	0	28.5611	24.9582	16.9935	13.8092	39.2	6.7	1000	0	3	0	0	0	0	0	0	0								0	0	0	Resistant	Resistant	Susceptible_homozygous
sow_3265	3	Inoculum_dose	1	4a	female	Cont_pilot	1.26	5.74	23	0	0	2020-01-07	1	0	34.8136	14.8852	14.2085	13.8471	38.7	5.85																		0		0	Resistant	Resistant	Susceptible_heterozygous	0
sow_3265	3	Inoculum_dose	1	4a	female	Cont_pilot	1.26	5.74	23	0.5	12	2020-01-07						13.8446	39																						Resistant	Resistant	Susceptible_heterozygous	0
sow_3265	3	Inoculum_dose	1	4a	female	Cont_pilot	1.26	5.74	24	1	24	2020-01-08	1	0	38.015	15.7281	14.559	13.842	39.4	6.05	200															yes	Other	0		0	Resistant	Resistant	Susceptible_heterozygous	1
sow_3265	3	Inoculum_dose	1	4a	female	Cont_pilot	1.26	5.74	24	1.5	36	2020-01-08	1	0	34.1641	18.4834	15.4244	13.837	39.1																						Resistant	Resistant	Susceptible_heterozygous	0
sow_3265	3	Inoculum_dose	1	4a	female	Cont_pilot	1.26	5.74	25	2	48	2020-01-09	1	0	27.1373	22.007	16.0504	13.8319	39.1	6.2	350																	0		0	Resistant	Resistant	Susceptible_heterozygous	0
sow_3265	3	Inoculum_dose	1	4a	female	Cont_pilot	1.26	5.74	25	2.5	60	2020-01-09	1	0	31.9095	19.394	15.616	13.8455	39																						Resistant	Resistant	Susceptible_heterozygous	0
sow_3265	3	Inoculum_dose	1	4a	female	Cont_pilot	1.26	5.74	26	3	72	2020-01-10	1	0	29.0944	19.1232	15.3813	13.8459	38.9	6.35	500																	0		0	Resistant	Resistant	Susceptible_heterozygous	0
sow_3265	3	Inoculum_dose	1	4a	female	Cont_pilot	1.26	5.74	26	3.5	84	2020-01-10						13.8402	38.5																						Resistant	Resistant	Susceptible_heterozygous
sow_3265	3	Inoculum_dose	1	4a	female	Cont_pilot	1.26	5.74	27	4	96	2020-01-11	1	0	37.8992	15.9251	14.6339	13.8459	39.3	6.4	550																	0		0	Resistant	Resistant	Susceptible_heterozygous	0
sow_3265	3	Inoculum_dose	1	4a	female	Cont_pilot	1.26	5.74	27	4.5	108	2020-01-11	1	0				13.8474	38.5																						Resistant	Resistant	Susceptible_heterozygous
sow_3265	3	Inoculum_dose	1	4a	female	Cont_pilot	1.26	5.74	28	5	120	2020-01-12	1	0	27.9386	20.784	15.7851	13.847	39	6.55	700																	0		0	Resistant	Resistant	Susceptible_heterozygous	0
sow_3265	3	Inoculum_dose	1	4a	female	Cont_pilot	1.26	5.74	28	5.5	132	2020-01-12	1	0	29.203	18.8522	15.3081	13.8462	39.2																						Resistant	Resistant	Susceptible_heterozygous	0
sow_3265	3	Inoculum_dose	1	4a	female	Cont_pilot	1.26	5.74	29	6	144	2020-01-13	1	0	25.0558	22.8482	16.1012	13.8455	39.5	6.85	1000																	0		0	Resistant	Resistant	Susceptible_heterozygous	0
sow_3265	3	Inoculum_dose	1	4a	female	Cont_pilot	1.26	5.74	29	6.5	156	2020-01-13	2	0	17.3	14.3704	13.9373	13.8467	40.3																						Resistant	Resistant	Susceptible_heterozygous	0
sow_2192	6	Inoculum_dose	2	4b	female	Cont_pilot	1.1	4.7	23	0	0	2020-01-07	1	0	36.8991	14.3723	14.0402	13.846	38.8	4.7																		0		0	Resistant	Susceptible_heterozygous	Susceptible_homozygous	0
sow_2192	6	Inoculum_dose	2	4b	female	Cont_pilot	1.1	4.7	23	0.5	12	2020-01-07	1	0	29.3126	17.5254	14.9258	13.8478	38.5																						Resistant	Susceptible_heterozygous	Susceptible_homozygous	0
sow_2192	6	Inoculum_dose	2	4b	female	Cont_pilot	1.1	4.7	24	1	24	2020-01-08	1	0	34.1376	17.3334	15.0377	13.8478	38.8	5.1	400																	0		0	Resistant	Susceptible_heterozygous	Susceptible_homozygous	0
sow_2192	6	Inoculum_dose	2	4b	female	Cont_pilot	1.1	4.7	24	1.5	36	2020-01-08	1	0	43.5773	16.0681	14.8123	13.8424	38.6																						Resistant	Susceptible_heterozygous	Susceptible_homozygous	0
sow_2192	6	Inoculum_dose	2	4b	female	Cont_pilot	1.1	4.7	25	2	48	2020-01-09	1	0	44.4824	17.7047	15.5605	13.8425	38.9	5.3	600															yes	Other	0		0	Resistant	Susceptible_heterozygous	Susceptible_homozygous	2
sow_2192	6	Inoculum_dose	2	4b	female	Cont_pilot	1.1	4.7	25	2.5	60	2020-01-09	1	0	25.891	14.385	13.9837	13.8435	38.9																						Resistant	Susceptible_heterozygous	Susceptible_homozygous	1
sow_2192	6	Inoculum_dose	2	4b	female	Cont_pilot	1.1	4.7	26	3	72	2020-01-10	1	0	31.1317	19.0482	15.4645	13.8445	38.6	5.35	650																	0		0	Resistant	Susceptible_heterozygous	Susceptible_homozygous	0
sow_2192	6	Inoculum_dose	2	4b	female	Cont_pilot	1.1	4.7	26	3.5	84	2020-01-10	1	0	30.422	13.9803	13.8616	13.8097	38.5																						Resistant	Susceptible_heterozygous	Susceptible_homozygous	2
sow_2192	6	Inoculum_dose	2	4b	female	Cont_pilot	1.1	4.7	27	4	96	2020-01-11	1	0	34.4578	21.8731	16.5864	13.807	39.2	5.4	700															yes	Other	0		0	Resistant	Susceptible_heterozygous	Susceptible_homozygous	1
sow_2192	6	Inoculum_dose	2	4b	female	Cont_pilot	1.1	4.7	27	4.5	108	2020-01-11	1	0	27.941	21.6014	15.9862	13.8089	38.5																	yes	Other				Resistant	Susceptible_heterozygous	Susceptible_homozygous	2
sow_2192	6	Inoculum_dose	2	4b	female	Cont_pilot	1.1	4.7	28	5	120	2020-01-12	1	0	35.2982	14.5292	14.0594	13.8031	38.8	5.4	700																	0		0	Resistant	Susceptible_heterozygous	Susceptible_homozygous	0
sow_2192	6	Inoculum_dose	2	4b	female	Cont_pilot	1.1	4.7	28	5.5	132	2020-01-12	1	0	30.768	20.7089	15.9348	13.8131	39																						Resistant	Susceptible_heterozygous	Susceptible_homozygous	0
sow_2192	6	Inoculum_dose	2	4b	female	Cont_pilot	1.1	4.7	29	6	144	2020-01-13	1	0	30.0845	15.1403	14.2386	13.8506	39.1	5.55	850																	0		0	Resistant	Susceptible_heterozygous	Susceptible_homozygous	0
sow_2192	6	Inoculum_dose	2	4b	female	Cont_pilot	1.1	4.7	29	6.5	156	2020-01-13	1	0	29.3922	20.2594	15.7333	13.8492	38.9																						Resistant	Susceptible_heterozygous	Susceptible_homozygous	0
sow_2194	6	Inoculum_dose	3	1c	female	Cont_pilot	1.77	8.56	23	0	0	2020-01-07	1	0	32.8733	14.8007	14.1344	13.8081	39.4	8.65																		0		0	Resistant	Susceptible_heterozygous	Susceptible_homozygous	0
sow_2194	6	Inoculum_dose	3	1c	female	Cont_pilot	1.77	8.56	23	0.5	12	2020-01-07	1	0	46.6365	14.3115	14.064	13.8477	39.4																						Resistant	Susceptible_heterozygous	Susceptible_homozygous	0
sow_2194	6	Inoculum_dose	3	1c	female	Cont_pilot	1.77	8.56	24	1	24	2020-01-08	1	0	40.6864	15.0141	14.3193	13.8427	39.4	8.75	100																	0		0	Resistant	Susceptible_heterozygous	Susceptible_homozygous	2
sow_2194	6	Inoculum_dose	3	1c	female	Cont_pilot	1.77	8.56	24	1.5	36	2020-01-08	1	0	31.7253	17.1839	14.8741	13.8008	39.1																						Resistant	Susceptible_heterozygous	Susceptible_homozygous	1
sow_2194	6	Inoculum_dose	3	1c	female	Cont_pilot	1.77	8.56	25	2	48	2020-01-09	1	0	34.2915	14.1469	13.9206	13.8025	39.2	8.9	250															yes	Other	0		0	Resistant	Susceptible_heterozygous	Susceptible_homozygous	2
sow_2194	6	Inoculum_dose	3	1c	female	Cont_pilot	1.77	8.56	25	2.5	60	2020-01-09	1	0	22.9096	18.1171	14.8275	13.8499	38.8																						Resistant	Susceptible_heterozygous	Susceptible_homozygous	0
sow_2194	6	Inoculum_dose	3	1c	female	Cont_pilot	1.77	8.56	26	3	72	2020-01-10	1	0	27.9273	15.0613	14.1805	13.8392	39	8.85	200																	0		0	Resistant	Susceptible_heterozygous	Susceptible_homozygous	0
sow_2194	6	Inoculum_dose	3	1c	female	Cont_pilot	1.77	8.56	26	3.5	84	2020-01-10	1	0	29.1651	19.7981	15.5558	13.8091	39.3																						Resistant	Susceptible_heterozygous	Susceptible_homozygous	0
sow_2194	6	Inoculum_dose	3	1c	female	Cont_pilot	1.77	8.56	27	4	96	2020-01-11	3	1	14.8646	21.3251	14.9253	13.8079	39.4	8.9	250																	0		0	Resistant	Susceptible_heterozygous	Susceptible_homozygous	0
sow_2194	6	Inoculum_dose	3	1c	female	Cont_pilot	1.77	8.56	27	4.5	108	2020-01-11	1	0	23.8518	18.1717	14.8789	13.8475	38.6																	yes	Other				Resistant	Susceptible_heterozygous	Susceptible_homozygous	1
sow_2194	6	Inoculum_dose	3	1c	female	Cont_pilot	1.77	8.56	28	5	120	2020-01-12	1	0	31.7735	18.9331	15.4382	13.8106	39	8.9	250																	0		0	Resistant	Susceptible_heterozygous	Susceptible_homozygous	0
sow_2194	6	Inoculum_dose	3	1c	female	Cont_pilot	1.77	8.56	28	5.5	132	2020-01-12	1	0	32.3337	18.8876	15.4444	13.7991	38.6																						Resistant	Susceptible_heterozygous	Susceptible_homozygous	0
sow_2194	6	Inoculum_dose	3	1c	female	Cont_pilot	1.77	8.56	29	6	144	2020-01-13	1	0	38.2669	14.0657	13.9047	13.8049	39	9.3	650																	0		0	Resistant	Susceptible_heterozygous	Susceptible_homozygous	0
sow_2194	6	Inoculum_dose	3	1c	female	Cont_pilot	1.77	8.56	29	6.5	156	2020-01-13	1	0	28.8159	17.3059	14.8435	13.8467	38.6																						Resistant	Susceptible_heterozygous	Susceptible_homozygous	0
sow_3577	2	Inoculum_dose	4	1d	female	Cont_pilot	1.7	7.48	23	0	0	2020-01-07	1	0	32.0733	15.0924	14.2478	13.849	39.6	7.4																		0		0	Resistant	Susceptible_heterozygous	Susceptible_heterozygous	0
sow_3577	2	Inoculum_dose	4	1d	female	Cont_pilot	1.7	7.48	23	0.5	12	2020-01-07	1	0	29.7791	15.6707	14.3898	13.8466	39																						Resistant	Susceptible_heterozygous	Susceptible_heterozygous	0
sow_3577	2	Inoculum_dose	4	1d	female	Cont_pilot	1.7	7.48	24	1	24	2020-01-08	1	0	27.6708	21.6047	15.9921	13.8449	39.1	7.75	350															yes	Other	0		0	Resistant	Susceptible_heterozygous	Susceptible_heterozygous	1
sow_3577	2	Inoculum_dose	4	1d	female	Cont_pilot	1.7	7.48	24	1.5	36	2020-01-08	1	0	35.0703	16.5142	14.7835	13.8487	39																						Resistant	Susceptible_heterozygous	Susceptible_heterozygous	0
sow_3577	2	Inoculum_dose	4	1d	female	Cont_pilot	1.7	7.48	25	2	48	2020-01-09	1	0	26.5244	21.2478	15.8098	13.8467	39	7.75	350																	0		0	Resistant	Susceptible_heterozygous	Susceptible_heterozygous	0
sow_3577	2	Inoculum_dose	4	1d	female	Cont_pilot	1.7	7.48	25	2.5	60	2020-01-09	1	0	30.2985	17.0034	14.8391	13.8983	38.8																						Resistant	Susceptible_heterozygous	Susceptible_heterozygous	0
sow_3577	2	Inoculum_dose	4	1d	female	Cont_pilot	1.7	7.48	26	3	72	2020-01-10	1	0	32.9656	18.1351	15.261	13.8476	38.5	7.9	500																	0		0	Resistant	Susceptible_heterozygous	Susceptible_heterozygous	0
sow_3577	2	Inoculum_dose	4	1d	female	Cont_pilot	1.7	7.48	26	3.5	84	2020-01-10	1	0	33.222	18.5158	15.3978	13.8466	39																						Resistant	Susceptible_heterozygous	Susceptible_heterozygous	0
sow_3577	2	Inoculum_dose	4	1d	female	Cont_pilot	1.7	7.48	27	4	96	2020-01-11	1	0	39.481	20.4455	16.453	13.8484	39	7.9	500																	0		0	Resistant	Susceptible_heterozygous	Susceptible_heterozygous	0
sow_3577	2	Inoculum_dose	4	1d	female	Cont_pilot	1.7	7.48	27	4.5	108	2020-01-11	1	0	32.49	17.9215	15.1704	13.8464	38.7																	yes	Other				Resistant	Susceptible_heterozygous	Susceptible_heterozygous	2
sow_3577	2	Inoculum_dose	4	1d	female	Cont_pilot	1.7	7.48	28	5	120	2020-01-12	1	0	31.6803	18.7415	15.3993	13.8495	39	7.9	500																	0		0	Resistant	Susceptible_heterozygous	Susceptible_heterozygous	0
sow_3577	2	Inoculum_dose	4	1d	female	Cont_pilot	1.7	7.48	28	5.5	132	2020-01-12	1	0	30.4054	24.9017	17.2076	13.8461	38.8																						Resistant	Susceptible_heterozygous	Susceptible_heterozygous	2
sow_3577	2	Inoculum_dose	4	1d	female	Cont_pilot	1.7	7.48	29	6	144	2020-01-13	1	0	31.8706	23.8087	17.0209	13.8456	38.7	7.85	450															yes	Other	0		0	Resistant	Susceptible_heterozygous	Susceptible_heterozygous	2
sow_3577	2	Inoculum_dose	4	1d	female	Cont_pilot	1.7	7.48	29	6.5	156	2020-01-13	1	0	24.3247	21.425	15.6876	13.8434	39.1																						Resistant	Susceptible_heterozygous	Susceptible_heterozygous	2
sow_3609	2	Inoculum_dose	5	2e	female	Cont_pilot	1.18	5.86	23	0	0	2020-01-07	1	0	44.2794	15.7386	14.6842	13.8463	39.1	5.9																		0		0	Resistant	Susceptible_heterozygous	Susceptible_homozygous	0
sow_3609	2	Inoculum_dose	5	2e	female	Cont_pilot	1.18	5.86	23	0.5	12	2020-01-07	1	0	43.4142	15.0917	14.385	13.8428	39.2																						Resistant	Susceptible_heterozygous	Susceptible_homozygous	0
sow_3609	2	Inoculum_dose	5	2e	female	Cont_pilot	1.18	5.86	24	1	24	2020-01-08	1	0	41.925	16.9314	15.1406	13.8478	39.4	6	100																	0		0	Resistant	Susceptible_heterozygous	Susceptible_homozygous	0
sow_3609	2	Inoculum_dose	5	2e	female	Cont_pilot	1.18	5.86	24	1.5	36	2020-01-08	1	0	37.6553	17.2886	15.1407	13.8434	39.1																						Resistant	Susceptible_heterozygous	Susceptible_homozygous	0
sow_3609	2	Inoculum_dose	5	2e	female	Cont_pilot	1.18	5.86	25	2	48	2020-01-09	1	0	32.3306	19.0351	15.5238	13.8462	39.2	6.25	350																	0		0	Resistant	Susceptible_heterozygous	Susceptible_homozygous	0
sow_3609	2	Inoculum_dose	5	2e	female	Cont_pilot	1.18	5.86	25	2.5	60	2020-01-09	1	0	31.4614	14.9184	14.1849	13.8482	39																						Resistant	Susceptible_heterozygous	Susceptible_homozygous	0
sow_3609	2	Inoculum_dose	5	2e	female	Cont_pilot	1.18	5.86	26	3	72	2020-01-10	1	0	27.454	14.8315	14.1183	13.8484	38.8	6.4	500																	0		0	Resistant	Susceptible_heterozygous	Susceptible_homozygous	0
sow_3609	2	Inoculum_dose	5	2e	female	Cont_pilot	1.18	5.86	26	3.5	84	2020-01-10	1	0	29.0164	18.6546	15.2432	13.8487	38.8																						Resistant	Susceptible_heterozygous	Susceptible_homozygous	0
sow_3609	2	Inoculum_dose	5	2e	female	Cont_pilot	1.18	5.86	27	4	96	2020-01-11	1	0	27.3565	24.1419	16.6618	13.8449	38.8	6.5	600																	0		0	Resistant	Susceptible_heterozygous	Susceptible_homozygous	0
sow_3609	2	Inoculum_dose	5	2e	female	Cont_pilot	1.18	5.86	27	4.5	108	2020-01-11	1	0	27.3812	16.3205	14.525	13.848	38.5																	yes	Other				Resistant	Susceptible_heterozygous	Susceptible_homozygous	1
sow_3609	2	Inoculum_dose	5	2e	female	Cont_pilot	1.18	5.86	28	5	120	2020-01-12	1	0	31.7995	18.0366	15.179	13.8466	39.1	6.6	700																	0		0	Resistant	Susceptible_heterozygous	Susceptible_homozygous	0
sow_3609	2	Inoculum_dose	5	2e	female	Cont_pilot	1.18	5.86	28	5.5	132	2020-01-12	1	0	33.0861	14.6164	14.1021	13.8478	38.7																						Resistant	Susceptible_heterozygous	Susceptible_homozygous	0
sow_3609	2	Inoculum_dose	5	2e	female	Cont_pilot	1.18	5.86	29	6	144	2020-01-13	1	0	32.4972	14.5584	14.0794	13.8488	39	6.65	750															yes	Other	0		0	Resistant	Susceptible_heterozygous	Susceptible_homozygous	2
sow_3609	2	Inoculum_dose	5	2e	female	Cont_pilot	1.18	5.86	29	6.5	156	2020-01-13	1	0	33.439	21.9575	16.5614	13.8505	38.8																						Resistant	Susceptible_heterozygous	Susceptible_homozygous	0
sow_3265	3	Inoculum_dose	6	5a	female	ETEC10	1.5	7.6	23	0	0	2020-01-07	1	0	32.3823	21.3476	16.2758	13.8469	38.6	7.45																yes	Other	0		0	Resistant	Resistant	Susceptible_homozygous	1
sow_3265	3	Inoculum_dose	6	5a	female	ETEC10	1.5	7.6	23	0.5	12	2020-01-07	1	0	37.8047	28.5881	19.4166	13.8418	38.5																						Resistant	Resistant	Susceptible_homozygous	0
sow_3265	3	Inoculum_dose	6	5a	female	ETEC10	1.5	7.6	24	1	24	2020-01-08	1	0	34.2724	17.387	15.0609	13.848	38.8	7.15	-300															yes	Other	0		0	Resistant	Resistant	Susceptible_homozygous	1
sow_3265	3	Inoculum_dose	6	5a	female	ETEC10	1.5	7.6	24	1.5	36	2020-01-08	1	0	34.8431	24.4695	17.5488	13.8479	38.4																						Resistant	Resistant	Susceptible_homozygous	0
sow_3265	3	Inoculum_dose	6	5a	female	ETEC10	1.5	7.6	25	2	48	2020-01-09	1	0	38.2828	20.2636	16.305	13.8495	38.6	7.65	200																	0		0	Resistant	Resistant	Susceptible_homozygous	0
sow_3265	3	Inoculum_dose	6	5a	female	ETEC10	1.5	7.6	25	2.5	60	2020-01-09	1	0	27.4064	27.7512	17.6583	13.8479	37.8																						Resistant	Resistant	Susceptible_homozygous	1
sow_3265	3	Inoculum_dose	6	5a	female	ETEC10	1.5	7.6	26	3	72	2020-01-10	1	0	31.5196	25.5944	17.5283	13.8157	38.7	7.6	150																	0		0	Resistant	Resistant	Susceptible_homozygous	0
sow_3265	3	Inoculum_dose	6	5a	female	ETEC10	1.5	7.6	26	3.5	84	2020-01-10	1	0	31.6785	17.6911	15.0433	13.8156	38.7																						Resistant	Resistant	Susceptible_homozygous	2
sow_3265	3	Inoculum_dose	6	5a	female	ETEC10	1.5	7.6	27	4	96	2020-01-11	1	0				13.8082	38.9	7.8	350															yes	Other	0		0	Resistant	Resistant	Susceptible_homozygous	1
sow_3265	3	Inoculum_dose	6	5a	female	ETEC10	1.5	7.6	27	4.5	108	2020-01-11	1	0	32.1079	28.3666	18.4809	13.8057	39																						Resistant	Resistant	Susceptible_homozygous
sow_3265	3	Inoculum_dose	6	5a	female	ETEC10	1.5	7.6	28	5	120	2020-01-12	1	0	39.6273	19.8076	16.1856	13.8082	39.1	8.3	850																	0		0	Resistant	Resistant	Susceptible_homozygous	0
sow_3265	3	Inoculum_dose	6	5a	female	ETEC10	1.5	7.6	28	5.5	132	2020-01-12	1	0	32.171	16.8759	14.7964	13.8101	38.8																						Resistant	Resistant	Susceptible_homozygous	0
sow_3265	3	Inoculum_dose	6	5a	female	ETEC10	1.5	7.6	29	6	144	2020-01-13	1	0	27.8883	15.2535	14.213	13.8106	39	8.3	850																	0		0	Resistant	Resistant	Susceptible_homozygous	0
sow_3265	3	Inoculum_dose	6	5a	female	ETEC10	1.5	7.6	29	6.5	156	2020-01-13	2	0	19.94	18.3107	14.7084	13.8112	39.2																						Resistant	Resistant	Susceptible_homozygous	0
sow_2192	6	Inoculum_dose	7	1b	female	ETEC10	1.3	4.38	23	0	0	2020-01-07	2	0	20.7956	16.1189	14.3189	13.8463	38.7	4.45																		0		0	Resistant	Susceptible_heterozygous	Susceptible_heterozygous	0
sow_2192	6	Inoculum_dose	7	1b	female	ETEC10	1.3	4.38	23	0.5	12	2020-01-07	2	0	16.4022	17.6856	14.4777	13.8483	39																						Resistant	Susceptible_heterozygous	Susceptible_heterozygous	0
sow_2192	6	Inoculum_dose	7	1b	female	ETEC10	1.3	4.38	24	1	24	2020-01-08	2	0	19.1443	17.8404	14.6107	13.846	38.7	4.35	-100										1					yes	ET10	1		1	Resistant	Susceptible_heterozygous	Susceptible_heterozygous	1
sow_2192	6	Inoculum_dose	7	1b	female	ETEC10	1.3	4.38	24	1.5	36	2020-01-08	2	0	15.6039	17.2262	14.3753	13.8482	38																						Resistant	Susceptible_heterozygous	Susceptible_heterozygous	0
sow_2192	6	Inoculum_dose	7	1b	female	ETEC10	1.3	4.38	25	2	48	2020-01-09	2	0	19.5298	17.2022	14.5017	13.8463	37.8	4.4	-50										1					yes	ET10	1		1	Resistant	Susceptible_heterozygous	Susceptible_heterozygous	2
sow_2192	6	Inoculum_dose	7	1b	female	ETEC10	1.3	4.38	25	2.5	60	2020-01-09	2	0	16.5951	19.6943	14.8172	13.8468	38.2																						Resistant	Susceptible_heterozygous	Susceptible_heterozygous	3
sow_2192	6	Inoculum_dose	7	1b	female	ETEC10	1.3	4.38	26	3	72	2020-01-10	1	0	25.3913	19.0801	15.1474	13.809	37.8	4.5	50										1					yes	ET10	1		1	Resistant	Susceptible_heterozygous	Susceptible_heterozygous	3
sow_2192	6	Inoculum_dose	7	1b	female	ETEC10	1.3	4.38	26	3.5	84	2020-01-10	3	1	14.9412	18.3911	14.4886	13.8031	38.6																						Resistant	Susceptible_heterozygous	Susceptible_heterozygous	3
sow_2192	6	Inoculum_dose	7	1b	female	ETEC10	1.3	4.38	27	4	96	2020-01-11	4	1	6.63035	15.0946	13.8948	13.8096	39	4.4	-50										1					yes	ET10	1		1	Resistant	Susceptible_heterozygous	Susceptible_heterozygous	3
sow_2192	6	Inoculum_dose	7	1b	female	ETEC10	1.3	4.38	27	4.5	108	2020-01-11	4	1	4.41946	21.4934	14.1553	13.816	38.9												1					yes	ET10				Resistant	Susceptible_heterozygous	Susceptible_heterozygous	3
sow_2192	6	Inoculum_dose	7	1b	female	ETEC10	1.3	4.38	28	5	120	2020-01-12	3	1	12.498	16.8593	14.1911	13.81	38.7	4.4	-50																	0		0	Resistant	Susceptible_heterozygous	Susceptible_heterozygous	0
sow_2192	6	Inoculum_dose	7	1b	female	ETEC10	1.3	4.38	28	5.5	132	2020-01-12	3	1	11.3858	23.1105	14.87	13.8112	39																						Resistant	Susceptible_heterozygous	Susceptible_heterozygous	3
sow_2192	6	Inoculum_dose	7	1b	female	ETEC10	1.3	4.38	29	6	144	2020-01-13	2	0	25.2665	17.0199	14.6226	13.8121	38.5	4.35	-100										1					yes	ET10	1		1	Resistant	Susceptible_heterozygous	Susceptible_heterozygous	3
sow_2192	6	Inoculum_dose	7	1b	female	ETEC10	1.3	4.38	29	6.5	156	2020-01-13	3	1	16.4152	20.0621	14.8271	13.799	37.6																						Resistant	Susceptible_heterozygous	Susceptible_heterozygous	3
sow_2194	6	Inoculum_dose	8	2c	female	ETEC10	1.74	7.96	23	0	0	2020-01-07	1	0	34.768	17.5085	15.1184	13.8445	39.5	8.95																		0		0	Resistant	Resistant	Susceptible_homozygous	0
sow_2194	6	Inoculum_dose	8	2c	female	ETEC10	1.74	7.96	23	0.5	12	2020-01-07	1	0	34.6974	16.698	14.8357	13.8462	38.7																						Resistant	Resistant	Susceptible_homozygous	0
sow_2194	6	Inoculum_dose	8	2c	female	ETEC10	1.74	7.96	24	1	24	2020-01-08	1	0	38.3962	15.034	14.3011	13.8443	39.2	9.25	300										1					yes	ET10	1		1	Resistant	Resistant	Susceptible_homozygous	1
sow_2194	6	Inoculum_dose	8	2c	female	ETEC10	1.74	7.96	24	1.5	36	2020-01-08	1	0	30.883	21.3769	16.1726	13.8472	38.7																						Resistant	Resistant	Susceptible_homozygous	0
sow_2194	6	Inoculum_dose	8	2c	female	ETEC10	1.74	7.96	25	2	48	2020-01-09	1	0	25.8134	29.6578	17.9269	13.8451	39.2	9.6	650										1					yes	ET10	1		1	Resistant	Resistant	Susceptible_homozygous	1
sow_2194	6	Inoculum_dose	8	2c	female	ETEC10	1.74	7.96	25	2.5	60	2020-01-09	1	0	24.0053	23.6313	16.1956	13.8468	39.1																						Resistant	Resistant	Susceptible_homozygous	0
sow_2194	6	Inoculum_dose	8	2c	female	ETEC10	1.74	7.96	26	3	72	2020-01-10	1	0	25.736	17.4649	14.7432	13.8	38.8	9.5	550																	0		0	Resistant	Resistant	Susceptible_homozygous	0
sow_2194	6	Inoculum_dose	8	2c	female	ETEC10	1.74	7.96	26	3.5	84	2020-01-10	3	1	11.4156	24.887	15.0699	13.8048	38.9																						Resistant	Resistant	Susceptible_homozygous	0
sow_2194	6	Inoculum_dose	8	2c	female	ETEC10	1.74	7.96	27	4	96	2020-01-11	1	0	33.9491	15.4415	14.3689	13.8176	38.5	9.55	600																	0		0	Resistant	Resistant	Susceptible_homozygous	0
sow_2194	6	Inoculum_dose	8	2c	female	ETEC10	1.74	7.96	27	4.5	108	2020-01-11	3	1	8.99708	21.5198	14.5012	13.8073	39																						Resistant	Resistant	Susceptible_homozygous	0
sow_2194	6	Inoculum_dose	8	2c	female	ETEC10	1.74	7.96	28	5	120	2020-01-12	2	0	24.7859	19.3797	15.1902	13.8096	38.7	9.8	850																	0		0	Resistant	Resistant	Susceptible_homozygous	0
sow_2194	6	Inoculum_dose	8	2c	female	ETEC10	1.74	7.96	28	5.5	132	2020-01-12	3	1	14.5523	25.6577	15.5401	13.817	39.2																						Resistant	Resistant	Susceptible_homozygous	0
sow_2194	6	Inoculum_dose	8	2c	female	ETEC10	1.74	7.96	29	6	144	2020-01-13	1	0	30.1887	16.8091	14.7156	13.8103	39	10	1050																	0		0	Resistant	Resistant	Susceptible_homozygous	0
sow_2194	6	Inoculum_dose	8	2c	female	ETEC10	1.74	7.96	29	6.5	156	2020-01-13	1	0	21.2961	27.9232	16.8121	13.8056	38.7																						Resistant	Resistant	Susceptible_homozygous	0
sow_3577	2	Inoculum_dose	9	3d	female	ETEC10	1.3	6.76	23	0	0	2020-01-07	1	0	40.6971	14.5086	14.1156	13.8459	39.9	6.65																		0		0	Resistant	Resistant	Susceptible_heterozygous	0
sow_3577	2	Inoculum_dose	9	3d	female	ETEC10	1.3	6.76	23	0.5	12	2020-01-07	1	0				13.846	39																						Resistant	Resistant	Susceptible_heterozygous	0
sow_3577	2	Inoculum_dose	9	3d	female	ETEC10	1.3	6.76	24	1	24	2020-01-08	1	0	39.8601	14.2754	14.0174	13.8464	38.9	6.65	0																	0		0	Resistant	Resistant	Susceptible_heterozygous	0
sow_3577	2	Inoculum_dose	9	3d	female	ETEC10	1.3	6.76	24	1.5	36	2020-01-08	1	0	34.803	16.1262	14.6401	13.8468	38.7																						Resistant	Resistant	Susceptible_heterozygous	0
sow_3577	2	Inoculum_dose	9	3d	female	ETEC10	1.3	6.76	25	2	48	2020-01-09	1	0	40.5349	14.8031	14.2339	13.8459	38.1	6.55	-100																	0		0	Resistant	Resistant	Susceptible_heterozygous	0
sow_3577	2	Inoculum_dose	9	3d	female	ETEC10	1.3	6.76	25	2.5	60	2020-01-09	1	0	37.2862	15.3648	14.4113	13.8444	38.3																						Resistant	Resistant	Susceptible_heterozygous	0
sow_3577	2	Inoculum_dose	9	3d	female	ETEC10	1.3	6.76	26	3	72	2020-01-10	1	0	31.7511	17.2151	14.916	13.8464	39.1	6.6	-50																	0		0	Resistant	Resistant	Susceptible_heterozygous	0
sow_3577	2	Inoculum_dose	9	3d	female	ETEC10	1.3	6.76	26	3.5	84	2020-01-10	1	0	27.3542	18.1002	15.0121	13.8493	38.2																						Resistant	Resistant	Susceptible_heterozygous	0
sow_3577	2	Inoculum_dose	9	3d	female	ETEC10	1.3	6.76	27	4	96	2020-01-11	1	0	30.9704	14.6368	14.0905	13.8454	38.6	6.6	-50																	0		0	Resistant	Resistant	Susceptible_heterozygous	0
sow_3577	2	Inoculum_dose	9	3d	female	ETEC10	1.3	6.76	27	4.5	108	2020-01-11	1	0	32.2771	17.9204	15.1613	13.8463	38.3																						Resistant	Resistant	Susceptible_heterozygous	0
sow_3577	2	Inoculum_dose	9	3d	female	ETEC10	1.3	6.76	28	5	120	2020-01-12	1	0	35.1345	19.5813	15.8612	13.8462	39.1	6.85	200																	0		0	Resistant	Resistant	Susceptible_heterozygous	0
sow_3577	2	Inoculum_dose	9	3d	female	ETEC10	1.3	6.76	28	5.5	132	2020-01-12	1	0	35.0811	14.3511	14.023	13.8457	38.5																						Resistant	Resistant	Susceptible_heterozygous	0
sow_3577	2	Inoculum_dose	9	3d	female	ETEC10	1.3	6.76	29	6	144	2020-01-13	1	0	34.307	19.0004	15.6157	13.8481	38.4	6.75	100																	0		0	Resistant	Resistant	Susceptible_heterozygous	0
sow_3577	2	Inoculum_dose	9	3d	female	ETEC10	1.3	6.76	29	6.5	156	2020-01-13	1	0	31.1262	14.8308	14.1526	13.8461	37.5																						Resistant	Resistant	Susceptible_heterozygous	0
sow_3609	2	Inoculum_dose	10	4e	female	ETEC10	1.74	6.24	23	0	0	2020-01-07	1	0	43.5239	14.7718	14.2503	13.8484	39.7	6.1																		0		0	Resistant	Resistant	Susceptible_homozygous	0
sow_3609	2	Inoculum_dose	10	4e	female	ETEC10	1.74	6.24	23	0.5	12	2020-01-07	1	0	46.8682	14.9396	14.3577	13.8444	39.6																						Resistant	Resistant	Susceptible_homozygous	0
sow_3609	2	Inoculum_dose	10	4e	female	ETEC10	1.74	6.24	24	1	24	2020-01-08	1	0	43.5486	16.9478	15.1938	13.8407	39.1	6.15	50																	0		0	Resistant	Resistant	Susceptible_homozygous	0
sow_3609	2	Inoculum_dose	10	4e	female	ETEC10	1.74	6.24	24	1.5	36	2020-01-08	1	0	42.3509	16.0346	14.7722	13.8448	38.5																						Resistant	Resistant	Susceptible_homozygous	0
sow_3609	2	Inoculum_dose	10	4e	female	ETEC10	1.74	6.24	25	2	48	2020-01-09	1	0	37.3372	18.1969	15.4695	13.8444	38.7	6.35	250										1					yes	ET10	1		1	Resistant	Resistant	Susceptible_homozygous	1
sow_3609	2	Inoculum_dose	10	4e	female	ETEC10	1.74	6.24	25	2.5	60	2020-01-09	1	0	27.3751	17.3374	14.8033	13.8481	38.8																						Resistant	Resistant	Susceptible_homozygous	2
sow_3609	2	Inoculum_dose	10	4e	female	ETEC10	1.74	6.24	26	3	72	2020-01-10	1	0	31.7665	18.8995	15.452	13.847	38.7	6.15	50																	0		0	Resistant	Resistant	Susceptible_homozygous	0
sow_3609	2	Inoculum_dose	10	4e	female	ETEC10	1.74	6.24	26	3.5	84	2020-01-10	1	0	39.2383	16.4285	14.8603	13.8476	38.4																						Resistant	Resistant	Susceptible_homozygous	0
sow_3609	2	Inoculum_dose	10	4e	female	ETEC10	1.74	6.24	27	4	96	2020-01-11	1	0	41.0306	18.796	15.8779	13.8475	38.5	6.3	200																	0		0	Resistant	Resistant	Susceptible_homozygous	0
sow_3609	2	Inoculum_dose	10	4e	female	ETEC10	1.74	6.24	27	4.5	108	2020-01-11	1	0	38.0607	14.7438	14.1887	13.8476	38.3																	yes	Other				Resistant	Resistant	Susceptible_homozygous	3
sow_3609	2	Inoculum_dose	10	4e	female	ETEC10	1.74	6.24	28	5	120	2020-01-12	1	0	37.2962	14.4629	14.0784	13.8497	38.5	6.55	450															yes	Other	0		0	Resistant	Resistant	Susceptible_homozygous	3
sow_3609	2	Inoculum_dose	10	4e	female	ETEC10	1.74	6.24	28	5.5	132	2020-01-12	1	0	35.4936	18.2075	15.3947	13.847	39																						Resistant	Resistant	Susceptible_homozygous	2
sow_3609	2	Inoculum_dose	10	4e	female	ETEC10	1.74	6.24	29	6	144	2020-01-13	1	0	41.4696	15.2718	14.4378	13.8469	38.6	6.7	600															yes	Other	0		0	Resistant	Resistant	Susceptible_homozygous	3
sow_3609	2	Inoculum_dose	10	4e	female	ETEC10	1.74	6.24	29	6.5	156	2020-01-13	1	0	31.265	20.658	15.9768	13.8475	38.1																						Resistant	Resistant	Susceptible_homozygous	0
sow_3265	3	Inoculum_dose	11	3a	female	ETEC8	1.44	7.04	23	0	0	2020-01-07	1	0	46.6383	14.0811	13.9557	13.8461	39.4	7.1																		0		0	Resistant	Resistant	Susceptible_homozygous	0
sow_3265	3	Inoculum_dose	11	3a	female	ETEC8	1.44	7.04	23	0.5	12	2020-01-07	3	1	5.62969	22.2413	14.3141	13.8412	38.8																						Resistant	Resistant	Susceptible_homozygous	0
sow_3265	3	Inoculum_dose	11	3a	female	ETEC8	1.44	7.04	24	1	24	2020-01-08	1	0	25.7085	18.0846	14.9336	13.8432	38.7	6.85	-250															yes	Other	0		0	Resistant	Resistant	Susceptible_homozygous	1
sow_3265	3	Inoculum_dose	11	3a	female	ETEC8	1.44	7.04	24	1.5	36	2020-01-08	1	0	24.9099	18.59	15.0269	13.8449	39.1																						Resistant	Resistant	Susceptible_homozygous	0
sow_3265	3	Inoculum_dose	11	3a	female	ETEC8	1.44	7.04	25	2	48	2020-01-09	1	0	28.0393	16.4927	14.5897	13.8482	38.7	6.75	-350																	0		0	Resistant	Resistant	Susceptible_homozygous	0
sow_3265	3	Inoculum_dose	11	3a	female	ETEC8	1.44	7.04	25	2.5	60	2020-01-09	1	0	28.1471	16.4927	14.5914	13.8466	38.5																						Resistant	Resistant	Susceptible_homozygous	1
sow_3265	3	Inoculum_dose	11	3a	female	ETEC8	1.44	7.04	26	3	72	2020-01-10	1	0	32.1409	15.1046	14.251	13.8467	38.6	6.6	-500																	0		0	Resistant	Resistant	Susceptible_homozygous	0
sow_3265	3	Inoculum_dose	11	3a	female	ETEC8	1.44	7.04	26	3.5	84	2020-01-10	1	0	31.1969	15.8835	14.4815	13.8458	38.6																						Resistant	Resistant	Susceptible_homozygous	0
sow_3265	3	Inoculum_dose	11	3a	female	ETEC8	1.44	7.04	27	4	96	2020-01-11	1	0	32.5191	15.7027	14.4512	13.8481	38.8	6.55	-550																	0		0	Resistant	Resistant	Susceptible_homozygous	0
sow_3265	3	Inoculum_dose	11	3a	female	ETEC8	1.44	7.04	27	4.5	108	2020-01-11	1	0	32.5216	15.5216	14.391	13.8461	39																	yes	Other				Resistant	Resistant	Susceptible_homozygous	1
sow_3265	3	Inoculum_dose	11	3a	female	ETEC8	1.44	7.04	28	5	120	2020-01-12	1	0	31.483	20.7574	16.0226	13.847	38.8	6.95	-150															yes	Other	0		0	Resistant	Resistant	Susceptible_homozygous	3
sow_3265	3	Inoculum_dose	11	3a	female	ETEC8	1.44	7.04	28	5.5	132	2020-01-12	1	0	42.5638	14.3275	14.0506	13.8454	38.8																						Resistant	Resistant	Susceptible_homozygous	2
sow_3265	3	Inoculum_dose	11	3a	female	ETEC8	1.44	7.04	29	6	144	2020-01-13	1	0	26.2518	16.2334	14.4734	13.8469	39.1	7.15	50										1					yes	ET10	1		1	Resistant	Resistant	Susceptible_homozygous	3
sow_3265	3	Inoculum_dose	11	3a	female	ETEC8	1.44	7.04	29	6.5	156	2020-01-13	1	0	25.6773	19.3328	15.2562	13.8478	38.8																						Resistant	Resistant	Susceptible_homozygous	2
sow_2192	6	Inoculum_dose	12	2b	female	ETEC8	1.8	4.66	23	0	0	2020-01-07	1	0	34.8168	16.9377	14.9238	13.8481	39.1	4.5																		0		0	Resistant	Susceptible_heterozygous	Susceptible_homozygous	0
sow_2192	6	Inoculum_dose	12	2b	female	ETEC8	1.8	4.66	23	0.5	12	2020-01-07	1	0	28.0465	19.7534	15.5039	13.8475	38.3																						Resistant	Susceptible_heterozygous	Susceptible_homozygous	0
sow_2192	6	Inoculum_dose	12	2b	female	ETEC8	1.8	4.66	24	1	24	2020-01-08	2	0	33.9705	15.9851	14.5689	13.8403	38.4	4.6	100															yes	Other	0		0	Resistant	Susceptible_heterozygous	Susceptible_homozygous	3
sow_2192	6	Inoculum_dose	12	2b	female	ETEC8	1.8	4.66	24	1.5	36	2020-01-08	1	0	31.5345	20.2381	15.8624	13.847	37.6																						Resistant	Susceptible_heterozygous	Susceptible_homozygous	3
sow_2192	6	Inoculum_dose	12	2b	female	ETEC8	1.8	4.66	25	2	48	2020-01-09	1	0	24.895	18.2951	14.9521	13.844	38.2	4.7	200										1					yes	ET10	1		1	Resistant	Susceptible_heterozygous	Susceptible_homozygous	3
sow_2192	6	Inoculum_dose	12	2b	female	ETEC8	1.8	4.66	25	2.5	60	2020-01-09	4	1	8.14399	16.2538	14.0465	13.8508	38.9																						Resistant	Susceptible_heterozygous	Susceptible_homozygous	3
sow_2192	6	Inoculum_dose	12	2b	female	ETEC8	1.8	4.66	26	3	72	2020-01-10	3	1	11.047	16.804	14.1693	13.8421	38	4.8	300										1					yes	ET10	1		1	Resistant	Susceptible_heterozygous	Susceptible_homozygous	3
sow_2192	6	Inoculum_dose	12	2b	female	ETEC8	1.8	4.66	26	3.5	84	2020-01-10	3	1	10.6721	17.8331	14.2724	13.847	38.7																						Resistant	Susceptible_heterozygous	Susceptible_homozygous	3
sow_2192	6	Inoculum_dose	12	2b	female	ETEC8	1.8	4.66	27	4	96	2020-01-11	2	0	28.7783	14.0695	13.9121	13.8485	38	4.75	250										1					yes	ET10	1		1	Resistant	Susceptible_heterozygous	Susceptible_homozygous	3
sow_2192	6	Inoculum_dose	12	2b	female	ETEC8	1.8	4.66	27	4.5	108	2020-01-11	3	1	10.0883	15.8994	14.0554	13.8485	38.3												1					yes	ET10				Resistant	Susceptible_heterozygous	Susceptible_homozygous	3
sow_2192	6	Inoculum_dose	12	2b	female	ETEC8	1.8	4.66	28	5	120	2020-01-12	1	0	35.9048	16.3495	14.7443	13.8451	38.5	5	500										1					yes	ET10	1		1	Resistant	Susceptible_heterozygous	Susceptible_homozygous	3
sow_2192	6	Inoculum_dose	12	2b	female	ETEC8	1.8	4.66	28	5.5	132	2020-01-12	1	0	28.1669	17.3702	14.8388	13.8462	38.9																						Resistant	Susceptible_heterozygous	Susceptible_homozygous	2
sow_2192	6	Inoculum_dose	12	2b	female	ETEC8	1.8	4.66	29	6	144	2020-01-13	1	0	31.8005	19.5411	15.6568	13.8456	38.2	5.05	550																	0		0	Resistant	Susceptible_heterozygous	Susceptible_homozygous	0
sow_2192	6	Inoculum_dose	12	2b	female	ETEC8	1.8	4.66	29	6.5	156	2020-01-13	2	0	25.1421	19.1982	15.1933	13.8482	38.1																						Resistant	Susceptible_heterozygous	Susceptible_homozygous	3
sow_2194	6	Inoculum_dose	13	3c	female	ETEC8	1.68	8.98	23	0	0	2020-01-07	1	0	29.5748	16.4607	14.6188	13.8453	39.5	7.95																		0		0	Resistant	Resistant	Susceptible_heterozygous	0
sow_2194	6	Inoculum_dose	13	3c	female	ETEC8	1.68	8.98	23	0.5	12	2020-01-07	1	0	38.7917	14.2576	14.0023	13.8405	38.6																						Resistant	Resistant	Susceptible_heterozygous	0
sow_2194	6	Inoculum_dose	13	3c	female	ETEC8	1.68	8.98	24	1	24	2020-01-08	1	0	32.6633	17.0608	14.8966	13.8468	38.8	7.95	0															yes	Other	0		0	Resistant	Resistant	Susceptible_heterozygous	3
sow_2194	6	Inoculum_dose	13	3c	female	ETEC8	1.68	8.98	24	1.5	36	2020-01-08	1	0	29.283	19.9591	15.6373	13.8477	38.5																						Resistant	Resistant	Susceptible_heterozygous	2
sow_2194	6	Inoculum_dose	13	3c	female	ETEC8	1.68	8.98	25	2	48	2020-01-09	1	0	32.8255	17.3637	15.0005	13.8457	38.5	7.95	0															yes	Other	0		0	Resistant	Resistant	Susceptible_heterozygous	3
sow_2194	6	Inoculum_dose	13	3c	female	ETEC8	1.68	8.98	25	2.5	60	2020-01-09	1	0	31.66	18.0792	15.1876	13.848	38.5																						Resistant	Resistant	Susceptible_heterozygous	3
sow_2194	6	Inoculum_dose	13	3c	female	ETEC8	1.68	8.98	26	3	72	2020-01-10	1	0	27.0692	21.6614	15.9604	13.8444	38.1	7.95	0																	0		0	Resistant	Resistant	Susceptible_heterozygous	2
sow_2194	6	Inoculum_dose	13	3c	female	ETEC8	1.68	8.98	26	3.5	84	2020-01-10	1	0	26.3332	22.7911	16.2033	13.8484	39																						Resistant	Resistant	Susceptible_heterozygous	0
sow_2194	6	Inoculum_dose	13	3c	female	ETEC8	1.68	8.98	27	4	96	2020-01-11	1	0	26.2292	22.6367	16.1538	13.8488	38.8	7.9	-50															yes	Other	0		0	Resistant	Resistant	Susceptible_heterozygous	1
sow_2194	6	Inoculum_dose	13	3c	female	ETEC8	1.68	8.98	27	4.5	108	2020-01-11	1	0	32.8125	14.1716	13.9523	13.8452	38.3																	yes	Other				Resistant	Resistant	Susceptible_heterozygous	2
sow_2194	6	Inoculum_dose	13	3c	female	ETEC8	1.68	8.98	28	5	120	2020-01-12	1	0	36.9408	20.1481	16.1748	13.8472	38.5	8	50																	0		0	Resistant	Resistant	Susceptible_heterozygous	0
sow_2194	6	Inoculum_dose	13	3c	female	ETEC8	1.68	8.98	28	5.5	132	2020-01-12	1	0	14.9243	15.2857	14.0601	13.8451	38.6																						Resistant	Resistant	Susceptible_heterozygous	0
sow_2194	6	Inoculum_dose	13	3c	female	ETEC8	1.68	8.98	29	6	144	2020-01-13	1	0	25.4046	15.1077	14.1675	13.8473	39	8.25	300																	0		0	Resistant	Resistant	Susceptible_heterozygous	0
sow_2194	6	Inoculum_dose	13	3c	female	ETEC8	1.68	8.98	29	6.5	156	2020-01-13	2	0	27.2483	17.9761	14.9732	13.8485	38.8																						Resistant	Resistant	Susceptible_heterozygous	0
sow_3577	2	Inoculum_dose	14	6d	female	ETEC8	1.26	7.68	23	0	0	2020-01-07	1	0	38.1677	18.4413	15.5993	13.845	39.4	7.75																		0		0	Resistant	Resistant	Susceptible_heterozygous	0
sow_3577	2	Inoculum_dose	14	6d	female	ETEC8	1.26	7.68	23	0.5	12	2020-01-07	1	0	42.8391	14.4763	14.1151	13.8444	38.8																						Resistant	Resistant	Susceptible_heterozygous	0
sow_3577	2	Inoculum_dose	14	6d	female	ETEC8	1.26	7.68	24	1	24	2020-01-08	1	0	43.56	15.1396	14.41	13.8469	39	7.65	-100																	0		0	Resistant	Resistant	Susceptible_heterozygous	0
sow_3577	2	Inoculum_dose	14	6d	female	ETEC8	1.26	7.68	24	1.5	36	2020-01-08	1	0	39.0275	17.0243	15.0869	13.8468	38.7																						Resistant	Resistant	Susceptible_heterozygous	0
sow_3577	2	Inoculum_dose	14	6d	female	ETEC8	1.26	7.68	25	2	48	2020-01-09	1	0	44.1504	15.9044	14.7544	13.8453	39.1	7.55	-200															yes	Other	0		0	Resistant	Resistant	Susceptible_heterozygous	1
sow_3577	2	Inoculum_dose	14	6d	female	ETEC8	1.26	7.68	25	2.5	60	2020-01-09	1	0	38.6934	17.8287	15.386	13.8443	39																						Resistant	Resistant	Susceptible_heterozygous	1
sow_3577	2	Inoculum_dose	14	6d	female	ETEC8	1.26	7.68	26	3	72	2020-01-10	1	0	39.7115	17.8329	15.4301	13.8474	38.7	7.65	-100																	0		0	Resistant	Resistant	Susceptible_heterozygous	0
sow_3577	2	Inoculum_dose	14	6d	female	ETEC8	1.26	7.68	26	3.5	84	2020-01-10	1	0	42.1141	15.7441	14.6456	13.8464	38.6																						Resistant	Resistant	Susceptible_heterozygous	1
sow_3577	2	Inoculum_dose	14	6d	female	ETEC8	1.26	7.68	27	4	96	2020-01-11	1	0	39.5668	20.5904	16.5143	13.8456	39	7.6	-150																	0		0	Resistant	Resistant	Susceptible_heterozygous	0
sow_3577	2	Inoculum_dose	14	6d	female	ETEC8	1.26	7.68	27	4.5	108	2020-01-11	2	0	15.8056	21.7708	15.0973	13.8445	38.4																						Resistant	Resistant	Susceptible_heterozygous	0
sow_3577	2	Inoculum_dose	14	6d	female	ETEC8	1.26	7.68	28	5	120	2020-01-12	1	0	26.8578	25.3986	16.9506	13.8485	39.1	7.65	-100																	0		0	Resistant	Resistant	Susceptible_heterozygous	0
sow_3577	2	Inoculum_dose	14	6d	female	ETEC8	1.26	7.68	28	5.5	132	2020-01-12	1	0	24.8672	16.6154	14.5355	13.8471	38.8																						Resistant	Resistant	Susceptible_heterozygous	0
sow_3577	2	Inoculum_dose	14	6d	female	ETEC8	1.26	7.68	29	6	144	2020-01-13	1	0	33.3392	22.9518	16.8816	13.8457	39.2	7.65	-100																	0		0	Resistant	Resistant	Susceptible_heterozygous	0
sow_3577	2	Inoculum_dose	14	6d	female	ETEC8	1.26	7.68	29	6.5	156	2020-01-13	1	0	35.7033	17.7572	15.2441	13.8486	38.8																						Resistant	Resistant	Susceptible_heterozygous	2
sow_3609	2	Inoculum_dose	15	5e	female	ETEC8	1.7	5.24	23	0	0	2020-01-07	1	0	32.6364	16.2525	14.6318	13.8466	39.2	5.35																		0		0	Resistant	Resistant	Susceptible_homozygous	0
sow_3609	2	Inoculum_dose	15	5e	female	ETEC8	1.7	5.24	23	0.5	12	2020-01-07	1	0	31.4235	15.605	14.3722	13.8073	38.8																						Resistant	Resistant	Susceptible_homozygous	0
sow_3609	2	Inoculum_dose	15	5e	female	ETEC8	1.7	5.24	24	1	24	2020-01-08	1	0	35.5214	14.8448	14.1739	13.8043	38.7	5.05	-300																	0		0	Resistant	Resistant	Susceptible_homozygous	0
sow_3609	2	Inoculum_dose	15	5e	female	ETEC8	1.7	5.24	24	1.5	36	2020-01-08	1	0	35.3148	16.0458	14.5942	13.8017	38.6																						Resistant	Resistant	Susceptible_homozygous	2
sow_3609	2	Inoculum_dose	15	5e	female	ETEC8	1.7	5.24	25	2	48	2020-01-09	1	0	38.6495	16.7272	14.96	13.8467	38.7	5.3	-50															yes	Other	0		0	Resistant	Resistant	Susceptible_homozygous	3
sow_3609	2	Inoculum_dose	15	5e	female	ETEC8	1.7	5.24	25	2.5	60	2020-01-09	1	0	31.067	17.6091	15.0166	13.8482	38.8																						Resistant	Resistant	Susceptible_homozygous	2
sow_3609	2	Inoculum_dose	15	5e	female	ETEC8	1.7	5.24	26	3	72	2020-01-10	1	0	30.5536	18.8814	15.3854	13.8473	38.5	5.2	-150																	0		0	Resistant	Resistant	Susceptible_homozygous	0
sow_3609	2	Inoculum_dose	15	5e	female	ETEC8	1.7	5.24	26	3.5	84	2020-01-10	1	0	32.2133	18.2413	15.2637	13.8487	38																						Resistant	Resistant	Susceptible_homozygous	0
sow_3609	2	Inoculum_dose	15	5e	female	ETEC8	1.7	5.24	27	4	96	2020-01-11	1	0	27.2092	16.7236	14.6289	13.8459	38.1	5.25	-100															yes	Other	0		0	Resistant	Resistant	Susceptible_homozygous	2
sow_3609	2	Inoculum_dose	15	5e	female	ETEC8	1.7	5.24	27	4.5	108	2020-01-11	1	0	26.2332	17.2159	14.729	13.8446	38.7													1				yes	Other				Resistant	Resistant	Susceptible_homozygous	3
sow_3609	2	Inoculum_dose	15	5e	female	ETEC8	1.7	5.24	28	5	120	2020-01-12	1	0	31.9391	14.786	14.1465	13.8464	38.8	5.35	0											1				yes	Other	0		0	Resistant	Resistant	Susceptible_homozygous	1
sow_3609	2	Inoculum_dose	15	5e	female	ETEC8	1.7	5.24	28	5.5	132	2020-01-12	1	0	30.035	20.4961	15.8435	13.8462	38.7																						Resistant	Resistant	Susceptible_homozygous	3
sow_3609	2	Inoculum_dose	15	5e	female	ETEC8	1.7	5.24	29	6	144	2020-01-13	1	0	29.6728	17.5992	14.9594	13.8456	39	5.4	50											1				yes	Other	0		0	Resistant	Resistant	Susceptible_homozygous	0
sow_3609	2	Inoculum_dose	15	5e	female	ETEC8	1.7	5.24	29	6.5	156	2020-01-13	1	0	29.324	19.5654	15.5233	13.8462	38.2																						Resistant	Resistant	Susceptible_homozygous	3
